# Supplementary material for: Evaluation of Metabolic Profiles of Patients with Anorexia Nervosa at Inpatient Admission, Short- and Long-Term Weight Regain—Descriptive and Pattern Analysis
Source: Metabolites. 2020 Dec 24;11(1):7. doi: 10.3390/metabo11010007 (PMC7823299; doi:10.3390/metabo11010007)
Supplement: Supplementary file 1 [file metabolites-11-00007-s001.zip]

Archive with 1 entries (1 files):
- metabolites-1019869-supplementary.xlsx
