# Supplementary material for: Evaluation of Metabolic Profiles of Patients with Anorexia Nervosa at Inpatient Admission, Short- and Long-Term Weight Regain—Descriptive and Pattern Analysis
Source: Metabolites. 2020 Dec 24;11(1):7. doi: 10.3390/metabo11010007 (PMC7823299; doi:10.3390/metabo11010007)
Supplement: Supplementary file 1 [file metabolites-11-00007-s001.zip › metabolites-1019869-supplementary.xlsx]

## Sheet: S1 means+KruskalWallis all
Table S1: Mean values of analyte concentrations (metabolites, sum of hexoses and ratios). Significance value of Kruskal Wallis test for healthy controls (HC), T0 , T1 and T2 with MetaP. The "underscore" in the labelling of the analytes was kept to support the ease of reading/processing in different software applications.
Metabolite/Sum/Ratio	Study wide nummer	P-value (KW all groups)	Sig. after correction*	Mean (HC)	Mean (T0)	Mean (T1)	Mean (T2)
Total_SM_OH___Total_SM_non_OH	238	1.00326e-10	1	0.147733	0.143914	0.193396	0.177567
lysoPC_a_C14_0	81	2.61714e-10	1	3.84712	3.52145	5.19953	4.35352
PC_aa_C32_2	103	8.02259e-09	1	4.69592	2.93282	6.49019	5.21894
PC_ae_C30_0	134	1.09854e-08	1	0.478093	0.492054	0.808535	0.632304
PC_aa_C28_1	97	1.30416e-08	1	2.83652	2.78201	3.96727	3.44923
lysoPC_a_C17_0	84	1.88734e-08	1	1.45024	2.17906	2.53542	1.92094
PC_aa_C38_0	116	2.0836e-08	1	2.86207	2.72425	1.82593	2.28759
PC_ae_C38_3	152	7.29665e-08	1	3.86768	3.3382	5.10297	4.15831
PC_aa_C30_0	98	1.22308e-07	1	5.12416	4.61081	7.98648	6.35643
PC_aa_C38_3	118	2.21507e-07	1	46.9841	33.9255	51.3296	44.61
PC_ae_C38_5	154	2.72574e-07	1	16.298	14.8997	11.9417	12.861
PC_ae_C38_2	151	3.00666e-07	1	2.01933	2.14676	2.83182	2.33944
Glu	49	3.1742e-07	1	38.3641	21.3603	26.0391	27.2677
lysoPC_a_C16_1	83	3.75899e-07	1	2.56333	2.77685	4.15092	3.2318
SM_C24_1	184	5.29063e-07	1	68.5413	73.8038	56.1633	59.2852
PC_aa_C34_4	108	6.87648e-07	1	2.13866	1.25819	2.37969	2.09012
PC_ae_C34_0	139	6.98852e-07	1	1.2208	1.30249	1.94147	1.49523
PC_aa_C32_1	102	1.39078e-06	1	14.7992	11.5274	22.8823	18.1067
lysoPC_a_C20_3	88	1.56134e-06	1	2.04868	1.8269	3.1262	2.43463
PC_aa_C38_6	121	3.45829e-06	1	71.2189	65.0525	44.7972	61.5964
Total_SM___Total__SM_PC	234	3.83389e-06	1	0.162384	0.181196	0.155033	0.161609
Total_SM___Total_PC	235	3.87268e-06	1	0.194352	0.221933	0.183852	0.192912
C7_DC	40	4.35588e-06	1	0.0336392	0.0290353	0.019466	0.028974
PC_ae_C36_1	144	5.26652e-06	1	5.8922	6.31012	8.41659	6.72337
PC_ae_C36_2	145	5.29791e-06	1	12.0544	13.4546	16.8171	13.6735
PUFA__PC____SFA__PC	217	7.47785e-06	1	44.5639	40.0031	39.058	40.8219
PC_aa_C42_1	129	7.53738e-06	1	0.324592	0.316598	0.231788	0.298461
PC_aa_C32_3	104	8.16986e-06	1	0.464993	0.399437	0.583249	0.504186
PC_ae_C42_5	167	1.23975e-05	1	2.69972	2.44385	2.01259	2.24448
lysoPC_a_C28_0	93	1.57176e-05	1	0.751434	0.675487	0.905244	0.797993
PC_ae_C34_1	140	1.58846e-05	1	8.55576	9.22852	11.5823	9.47345
C14_1	10	2.07793e-05	1	0.0626921	0.0686739	0.0315806	0.0470503
PC_ae_C40_3	158	2.43601e-05	1	1.04879	1.00534	1.25795	1.11309
C8	41	2.95578e-05	1	0.184924	0.177147	0.0992233	0.151484
PC_aa_C42_0	128	3.20722e-05	1	0.672472	0.644646	0.484254	0.608451
C10_1	3	4.88235e-05	1	0.122474	0.113683	0.0631091	0.101473
Total_lysoPC___Total_PC	229	5.48973e-05	1	0.10228	0.13303	0.126386	0.113094
C14_2	12	6.04785e-05	1	0.0237978	0.0264328	0.0119167	0.0193352
C12_1	8	7.48317e-05	1	0.0887287	0.10133	0.051661	0.0794259
C10	2	7.98002e-05	1	0.300258	0.30382	0.155595	0.249061
H1	187	8.95605e-05	1	4752.02	4177.02	4355.87	4563.38
C5_DC__C6_OH	34	9.51099e-05	1	0.0213584	0.023048	0.018193	0.0210743
SM__OH__C22_1	174	0.000103527	1	15.6873	13.587	18.1977	16.5332
PC_ae_C44_5	170	0.000124709	1	2.38235	2.16203	1.72233	1.94834
PC_aa_C34_3	107	0.000140094	1	16.232	13.7493	20.6762	17.4999
PC_ae_C38_6	155	0.000183729	1	5.95162	5.63977	4.40616	5.00084
SM_C26_1	186	0.000289549		0.44485	0.619979	0.508186	0.492847
SM__OH__C14_1	172	0.000309076		6.78304	7.75059	9.02863	8.21887
PC_aa_C42_6	133	0.000347051		0.590867	0.560307	0.711043	0.692519
lysoPC_a_C18_1	86	0.000388243		18.8126	26.2695	25.1539	20.2513
C18_1	22	0.000397641		0.0967376	0.108742	0.069981	0.0848263
SM_C22_3	182	0.000441063		0.599023	0.468152	0.253011	0.389726
PC_ae_C40_6	161	0.000474746		3.96066	3.90984	3.08024	3.61345
lysoPC_a_C16_0	82	0.000485684		74.9311	88.8133	92.7843	78.3031
Total_AC___C0	224	0.000495882		0.26835	0.25314	0.184279	0.231535
Kynurenine	70	0.000500716		2.33304	1.83023	2.42013	2.44636
SDMA___Arg	218	0.000513572		0.614058	1.60189	0.250295	1.13771
PC_aa_C36_6	115	0.000523681		0.87	0.626103	0.948072	0.964205
C12	6	0.000526806		0.10369	0.0983268	0.0647412	0.0902194
lysoPC_a_C26_0	91	0.000530777		1.00173	0.812507	1.04326	0.999102
Total_lysoPC	228	0.000558315		163.596	193.932	209.077	175.084
PC_aa_C36_5	114	0.000623555		15.4216	18.0447	25.7893	22.2851
PC_ae_C36_4	147	0.000661928		15.1655	11.3165	12.33	12.0765
PC_ae_C34_2	141	0.000672884		9.91156	9.29914	11.9886	10.0795
Gly	50	0.000688735		264.429	349.751	324.695	299.72
PC_aa_C36_3	112	0.000700898		137.204	117.3	152.117	133.482
PC_ae_C36_3	146	0.000753532		7.36482	6.55814	8.35573	6.90068
PC_aa_C40_6	127	0.00077425		23.8331	19.5638	16.2379	20.4665
C2___C0	202	0.000874562		0.187616	0.174775	0.122211	0.159008
Total_SM_OH	237	0.000896433		40.4544	40.5186	49.374	45.0314
SM_C26_0	185	0.000944361		0.141246	0.184781	0.201352	0.184558
PC_ae_C42_2	164	0.00129657		0.652201	0.657151	0.801505	0.723088
PC_ae_C44_6	171	0.00151445		1.48189	1.49298	1.1714	1.3957
PC_aa_C38_4	119	0.00177576		92.9786	75.0049	73.437	77.4118
PC_ae_C38_4	153	0.00193786		11.5476	9.25302	10.0426	9.78083
X_C2_C3____C0	188	0.00204777		0.197597	0.18402	0.134816	0.170071
SM__OH__C16_1	173	0.00213925		3.41856	3.96256	4.3388	3.90567
C3_DC__C4_OH	31	0.00214267		0.0358155	0.0424268	0.0294667	0.0338318
SM_C18_1	180	0.00246767		12.4102	12.6694	10.7237	10.9854
SM__OH__C24_1	176	0.00269755		1.52807	1.65411	1.88725	1.77827
Creatinine	68	0.0029191		67.473	75.4944	62.9303	65.1344
lysoPC_a_C28_1	94	0.00305492		0.845297	0.820374	0.989699	0.962473
Asp	46	0.00312521		17.2001	13.9239	13.4782	14.7955
Tyr___Phe	239	0.00335169		0.902344	0.818844	0.988527	0.98389
PC_aa_C40_5	126	0.00352602		10.0443	8.95854	11.7945	10.9097
C3	26	0.00373281		0.302359	0.293208	0.417162	0.339483
PC_aa_C36_2	111	0.00375156		201.138	183.402	221.754	194.685
PC_aa_C36_1	110	0.00434447		46.094	41.0637	53.8101	43.267
Gln	48	0.00445528		661.33	757.988	767.393	753.867
total_DMA	80	0.00445806		0.597543	0.766275	0.616596	0.685877
Ser	59	0.00466079		132.466	158.551	133.552	136.124
SM__OH__C22_2	175	0.00529165		13.0627	13.5562	15.8923	14.5866
lysoPC_a_C18_0	85	0.00644868		20.5502	23.5851	26.3764	21.7167
PC_ae_C36_5	148	0.00669774		10.6206	9.73833	8.19447	8.76666
C16_1	17	0.00680324		0.043138	0.0459632	0.037843	0.0412994
lysoPC_a_C18_2	87	0.0070715		29.958	35.3539	40.1521	33.6036
alpha_AAA	66	0.00747332		0.791801	0.684263	0.69794	0.740767
PC_aa_C40_1	122	0.00748179		0.434358	0.428158	0.370437	0.407308
Total_SM_non_OH	236	0.00830482		274.527	283.287	254.574	253.709
Pro	58	0.0110273		190.336	181.004	212.608	219.824
C16_2_OH	20	0.0111902		0.0136839	0.0127905	0.0116919	0.0126941
C14_2_OH	13	0.01182		0.0080177	0.00808992	0.00692085	0.00789197
C5_OH__C3_DC_M	27	0.0121479		0.0375517	0.0378777	0.0442286	0.0405887
SM_C18_0	179	0.0141782		26.1179	24.3872	22.293	23.1157
PC_aa_C40_4	125	0.0142496		3.57462	3.01235	3.85836	3.46791
Met_SO___Met	210	0.014664		0.0131974	0.0106255	0.014576	0.0148088
C18_1_OH	23	0.0147935		0.0110485	0.010773	0.00952905	0.0104969
PUFA__PC____MUFA__PC	216	0.0163838		4.63498	4.38957	4.19729	4.63017
PC_ae_C40_2	157	0.0173877		1.64443	1.7759	1.96263	1.81769
SFA__PC	219	0.0177617		29.8493	29.665	33.7375	31.2046
Cit	47	0.0181686		27.043	30.7858	35.4557	33.1541
PC_ae_C36_0	143	0.0201857		0.78577	0.887069	0.936437	0.830422
PC_ae_C38_1	150	0.022856		0.241327	0.310507	0.372044	0.238436
His	51	0.0241815		106.918	97.43	106.065	102.902
PUFA__PC	215	0.0249346		1321.27	1175.2	1315.91	1249.32
PC_ae_C42_0	162	0.0254087		0.912519	0.922029	0.822609	0.890954
Total_PC_aa	231	0.0275559		1487.91	1335.87	1519.86	1418.6
C16_2	19	0.0312471		0.00735	0.00758333	0.00568376	0.00631944
Tyr	62	0.0328107		65.3406	58.1252	68.2712	70.1584
Total_PC	230	0.0346773		1638.7	1478.11	1672.45	1560.75
PC_aa_C30_2	99	0.0346835		0.245195	0.271485	0.304458	0.261131
Cit___Arg	203	0.0349321		0.227448	0.242867	0.279676	0.260896
PC_aa_C34_2	106	0.037172		346.791	322.634	366.782	340.154
C16_OH	15	0.0372183		0.00518532	0.00521015	0.00461264	0.00472709
C2	25	0.0373371		5.28183	5.51316	3.94946	4.84847
PC_aa_C36_4	113	0.0375016		174.319	144.567	143.317	149.316
Trp	61	0.0381708		80.5722	72.2558	81.76	80.4893
lysoPC_a_C20_4	89	0.0392879		5.18556	5.92125	5.0255	5.04856
PC_ae_C44_4	169	0.0396309		0.538148	0.470904	0.539973	0.534857
PC_ae_C42_4	166	0.0451404		1.0952	0.911709	0.953558	0.980674
MUFA__PC	211	0.0453691		287.045	272.773	321.914	279.7
PC_ae_C38_0	149	0.0518775		1.87941	1.83869	2.12991	2.16379
Met_SO	71	0.0524789		0.355523	0.301699	0.388988	0.438861
Kynurenine___Trp	209	0.055507		0.0290927	0.0262353	0.0298063	0.0303242
PC_aa_C42_5	132	0.0652762		0.466918	0.40637	0.444267	0.478341
PC_aa_C42_4	131	0.0655062		0.213449	0.196524	0.181691	0.194845
C6_1	39	0.0663559		0.0232028	0.0262072	0.0249353	0.0255963
AAA	189	0.0694137		216.768	201.513	218.589	220.946
PC_aa_C40_3	124	0.069954		0.608016	0.644853	0.695372	0.658998
PC_ae_C40_4	159	0.0703889		2.56672	2.19218	2.29123	2.29352
PC_ae_C44_3	168	0.0810637		0.165777	0.158624	0.176821	0.170202
PC_ae_C30_2	136	0.0821686		0.296859	0.292828	0.304144	0.310315
Total_DMA___Arg	227	0.084603		0.00525294	0.00620728	0.00496229	0.00550356
Non_essential_AA	213	0.0876208		2139.66	2290.96	2341.44	2296.37
Total__PC_SM	222	0.0947437		1953.23	1801.04	1976.44	1858.52
Orn	56	0.103511		66.5603	71.3366	77.4468	68.181
Spermine___Spermidine	221	0.105507		1.5005	1.32175	1.46082	1.57419
Val	63	0.106261		228.685	209.537	223.492	222.948
PC_ae_C40_5	160	0.112827		3.52053	3.37553	3.08848	3.17901
C6__C4_1_DC	38	0.113465		0.0819278	0.0825101	0.0639989	0.0753138
Cit___Orn	204	0.11504		0.427098	0.445682	0.471511	0.503674
Spermidine	76	0.116221		0.137058	0.160989	0.143966	0.136375
SM_C16_0	177	0.116816		121.132	127.923	120.246	115.803
BCAA	194	0.118118		465.766	431.922	456.802	446.166
PC_aa_C26_0	96	0.12548		1.88582	1.84705	2.0335	1.85155
Ac_Orn	64	0.127265		0.865908	1.27314	1.20434	1.47772
Glucogenic_AA	208	0.130621		782.762	873.66	841.337	819.091
PC_ae_C32_1	137	0.132652		2.38559	2.32973	2.6664	2.4923
PC_aa_C42_2	130	0.140452		0.275115	0.314438	0.278709	0.288049
t4_OH_Pro	78	0.141094		14.1847	10.2563	12.1902	11.703
Met	55	0.143952		27.6908	29.9919	27.2249	28.6791
SDMA	74	0.151788		0.514623	0.634636	0.527389	0.572438
Leu	53	0.15572		152.678	143.366	152.43	144.717
C14_1_OH	11	0.156538		0.0109307	0.0108355	0.00911815	0.0104243
lysoPC_a_C26_1	92	0.168895		0.390783	0.368424	0.331234	0.36003
MUFA__PC____SFA__PC	212	0.170661		9.6814	9.19701	9.49215	8.95867
Taurine	79	0.18946		121.995	114.203	106.526	115.658
Asn	45	0.189929		52.5303	51.1272	48.5821	52.7556
C9	42	0.193167		0.0334035	0.028916	0.0342548	0.0322344
PC_aa_C34_1	105	0.199946		201.738	194.918	214.074	191.666
C10_2	4	0.203178		0.0456343	0.0421613	0.0416684	0.0444982
C3_1	29	0.214976		0.0117295	0.011778	0.0117567	0.0127071
Total_SM	233	0.223575		314.994	323.789	303.903	298.865
C16_1_OH	18	0.226767		0.00700692	0.00775758	0.00679117	0.00753719
Total_AA	223	0.240422		3100.74	3222.16	3280.5	3234.89
SM_C24_0	183	0.246188		25.284	23.0142	25.0244	24.3438
PC_aa_C40_2	123	0.25936		0.390671	0.419853	0.357864	0.36504
C4	30	0.261646		0.179605	0.199553	0.221149	0.182696
Total_AC_DC___Total_AC	225	0.269953		0.022899	0.0236732	0.025068	0.0234063
PC_ae_C32_2	138	0.278609		0.614161	0.62149	0.668013	0.642993
C0	1	0.281638		29.6899	32.0605	33.1508	31.1955
Total_PC_ae	232	0.28295		150.729	142.124	152.674	141.801
PC_aa_C38_5	120	0.286742		43.5407	45.563	49.3286	46.8108
PC_ae_C42_3	165	0.287453		0.851169	0.848319	0.886534	0.892078
Fisher_ratio	207	0.289394		2.17359	2.15269	2.1071	2.02111
PC_aa_C32_0	101	0.291283		11.4788	11.8176	12.5406	11.7515
lysoPC_a_C24_0	90	0.291799		0.680208	0.646344	0.634022	0.666697
PC_ae_C30_1	135	0.292626		0.399089	0.395076	0.460045	0.439553
Ile	52	0.303825		84.4686	78.9918	80.9409	78.2068
PC_aa_C36_0	109	0.311775		2.45862	2.3927	2.23868	2.19177
Spermine	77	0.323061		0.195898	0.196457	0.195898	0.193752
C5_M_DC	35	0.354361		0.0245176	0.0245834	0.0251195	0.0255146
C18_2	24	0.356506		0.030507	0.0310718	0.0259867	0.0284273
C3_OH	28	0.383703		0.0138003	0.0140924	0.0137185	0.0143191
PC_ae_C34_3	142	0.396091		7.72702	8.19189	7.56668	7.00446
Orn___Arg	214	0.401261		0.557896	0.570811	0.605356	0.535517
Lys	54	0.418699		166.443	175.219	168.412	164.566
PC_aa_C24_0	95	0.439957		0.222402	0.202491	0.209456	0.215366
Putrescine	73	0.440828		0.343738	0.392134	0.397298	0.326924
C5_1	36	0.452906		0.0309477	0.0325619	0.0309712	0.0330513
Thr	60	0.459132		148.812	151.759	134.885	148.882
CPT_I_ratio	205	0.517552		0.00414545	0.00386494	0.00356993	0.0038843
ADMA___Arg	193	0.525573		1.17125	1.1551	1.26275	1.1852
PC_ae_C40_1	156	0.553067		1.5101	1.41927	1.43701	1.5252
PC_aa_C38_1	117	0.581983		1.28763	1.31979	1.22468	1.16481
ADMA	65	0.590212		0.438145	0.456321	0.490058	0.469175
Spermidine___Putrescine	220	0.593144		5036.71	4091.35	5455.16	4261.16
SM_C20_2	181	0.611566		0.686942	0.713913	0.720004	0.741011
C18	21	0.617218		0.0334288	0.0302148	0.0296006	0.0280383
Phe	57	0.61829		71.642	71.3163	69.4264	70.6642
SM_C16_1	178	0.641902		19.1959	19.4944	18.2572	18.4103
Ala	43	0.708982		384.376	365.37	383.939	383.246
Arg	44	0.762164		122.621	128.345	129.229	128.007
C14	9	0.785653		0.0266683	0.0260935	0.024846	0.0275255
C16	14	0.80855		0.0784834	0.0798328	0.0798361	0.0841925
Essential_AA	206	0.821288		960.991	931.244	937.14	938.234
C12_DC	7	0.830435		0.0698324	0.0708636	0.0703452	0.0695468
Total_AC_OH___Total_AC	226	0.839745		0.0147814	0.0159424	0.0155456	0.0149304
C4_1	32	0.892565		0.0227644	0.0227346	0.0224368	0.0223953
C5_1_DC	37	0.902609		0.0125039	0.0125266	0.0122366	0.0118342
PC_ae_C42_1	163	0.9183		0.483561	0.468477	0.480716	0.482481
C5	33	0.998875		0.0988508	0.0901136	0.0899661	0.0892165
* Bonferroni correction for multiple testing (1=yes); HC = healthy controls, T0 = admission, T1 = half of target weight, T2 = long-term weight gain close to target weight.

## Sheet: S2 M-W and Friedman
Table S2: Group comparisons with non-parametric tests
			Kruskal Wallis all groups (MetaP)		Mann-Whitney test HC vs. T0 (SPSS)				Mann-Whitney test HC vs. T1 (SPSS)				Mann-Whitney test HC vs. T2 (SPSS)				Friedmans test T0-T1-T2 with post-hoc-test (adjusted for 3 tests) SPSS (N=17)
Metabolite/Sum/Ratio	Study wide nummer	Metabolite, Sum, Ratio	P-value (KW all groups)	Sig. after correction*	Mann-Whitney-U	Wilcoxon W	Z-value	P-value (asymp. sig)	Mann-Whitney-U	Wilcoxon W	Z-value	P-value (asymp. sig)	Mann-Whitney-U	Wilcoxon W	Z-value	P-value (asymp. sig)	Friedmans-test df=2, χ2	P-value (asymp. sig)	T0 vs.T1 Bonferroni corrected P-value	T0 vs.T2 Bonferroni corrected P-value	T1 vs. T2 Bonferroni corrected P-Value
C10	2	metab	7.98002e-05	1	436.5	761.5	-0.0149946	0.988037	107.5	458.5	-4.09846	4.15903e-05	208	461	-1.42849	0.153152	10.9412	0.00420876	0.006	1	0.03
C10_1	3	metab	4.88235e-05	1	411	1041	-0.397367	0.691097	97.5	448.5	-4.28738	1.8079e-05	214.5	467.5	-1.29016	0.196994	15.176	0.001	0.001	1	0.006
C12_1	8	metab	7.48317e-05	1	423.5	748.5	-0.209933	0.83372	109.5	460.5	-4.06096	4.88714e-05	230	483	-0.959625	0.337244	10.706	0.005	0.018	1	0.011
C14_1	10	metab	2.07793e-05	1	422.5	1052.5	-0.224947	0.822021	89	440	-4.44777	8.67654e-06	184.5	437.5	-1.92975	0.0536384	13.765	0.001	0.001	0.91	0.03
C14_2	12	metab	6.04785e-05	1	412.5	1042.5	-0.375057	0.707618	87.5	438.5	-4.47766	7.54642e-06	196	449	-1.6856	0.0918725	11.758	0.003	0.003	1	0.049
C5_DC__C6_OH	34	metab	9.51099e-05	1	329.5	654.5	-1.62221	0.104758	153	504	-3.24652	0.00116824	266.5	519.5	-0.181567	0.855922	14.212	0.001	0.001	0.077	0.435
C7_DC	40	metab	4.35588e-06	1	360.5	990.5	-1.15501	0.248084	60	411	-4.99579	5.85951e-07	218	471	-1.21595	0.224005	15.848	0.000362	0.008	1	0.001
C8	41	metab	2.95578e-05	1	425.5	750.5	-0.17994	0.8572	89.5	440.5	-4.43785	9.08632e-06	208	461	-1.42849	0.153152	9.576	0.008	0.011	1	0.077
Glu	49	metab	3.1742e-07	1	93.5	723.5	-5.1582	2.49334e-07	119.5	470.5	-3.87243	0.000107756	122	375	-3.26197	0.0011064	6.478	0.039	0.31	0.039	1
lysoPC_a_C14_0	81	metab	2.61714e-10	1	293.5	923.5	-2.1594	0.0308194	31	356	-5.53987	3.02703e-08	175.5	500.5	-2.12147	0.0338823	14.588	0.001	0	0.51	0.049
lysoPC_a_C16_1	83	metab	3.75899e-07	1	361	686	-1.14716	0.251314	72	397	-4.76708	1.86912e-06	148.5	473.5	-2.69707	0.00699532	16.353	0.000281	0	0.69	0.018
lysoPC_a_C17_0	84	metab	1.88734e-08	1	156.5	481.5	-4.21365	2.5128e-05	21	346	-5.7283	1.01444e-08	128.5	453.5	-3.12375	0.00178561	9.164	0.01	0.31	0.51	0.008
lysoPC_a_C20_3	88	metab	1.56134e-06	1	325	955	-1.68698	0.0916068	116.5	441.5	-3.92923	8.52194e-05	178.5	503.5	-2.05762	0.0396262	22.597	1.2e-05	0	0.077	0.039
lysoPC_a_C28_0	93	metab	1.57176e-05	1	292.5	922.5	-2.17418	0.0296915	160	485	-3.10911	0.00187653	227.5	552.5	-1.01285	0.311132	10.706	0.005	0.003	0.51	0.178
PC_aa_C28_1	97	metab	1.30416e-08	1	428.5	1058.5	-0.134959	0.892645	49.5	374.5	-5.19115	2.08998e-07	150.5	475.5	-2.6545	0.00794255	16.941	0.00021	0	0.119	0.119
PC_aa_C30_0	98	metab	1.22308e-07	1	345.5	975.5	-1.37952	0.167735	76.5	401.5	-4.6824	2.83536e-06	182	507	-1.98277	0.0473935	11.765	0.003	0.002	0.259	0.259
PC_aa_C32_1	102	metab	1.39078e-06	1	310	940	-1.91181	0.055901	149	474	-3.31638	0.00091191	198.5	523.5	-1.63108	0.102873	14.588	0.001	0	0.049	0.51
PC_aa_C32_2	103	metab	8.02259e-09	1	204	834	-3.50113	0.000463285	166	491	-2.99591	0.00273623	220	545	-1.1726	0.240955	19.176	6.9e-05	0	0.011	0.51
PC_aa_C32_3	104	metab	8.16986e-06	1	300	930	-2.06175	0.0392313	170.5	495.5	-2.91119	0.00360055	232	557	-0.916763	0.359267	18.471	9.8e-05	0	0.049	0.178
PC_aa_C34_3	107	metab	0.000140094	1	331	961	-1.59688	0.110293	179	504	-2.7514	0.00593409	231.5	556.5	-0.927584	0.353623	18.471	9.8e-05	0	0.049	0.178
PC_aa_C34_4	108	metab	6.87648e-07	1	184.5	814.5	-3.79368	0.000148433	251.5	576.5	-1.385	0.166053	270	595	-0.106607	0.915101	18.353	0.000103	0	0.006	0.91
PC_aa_C38_0	116	metab	2.0836e-08	1	350.5	980.5	-1.30454	0.192048	29	380	-5.57755	2.43927e-08	136.5	389.5	-2.95309	0.00314614	19.176	6.9e-05	0	0.51	0.011
PC_aa_C38_3	118	metab	2.21507e-07	1	153	783	-4.26583	1.99157e-05	249	574	-1.43201	0.152141	247	500	-0.596962	0.550533	26.235	2e-06	0	0	1
PC_aa_C38_6	121	metab	3.45829e-06	1	343	973	-1.41695	0.156499	76	427	-4.69171	2.70924e-06	184.5	437.5	-1.92952	0.0536661	19.176	6.9e-05	0	0.51	0.011
PC_aa_C42_0	128	metab	3.20722e-05	1	405.5	1035.5	-0.479839	0.631342	102	453	-4.20191	2.6467e-05	235	488	-0.852803	0.393769	12.03	0.002	0.002	0.435	0.146
PC_aa_C42_1	129	metab	7.53738e-06	1	434	759	-0.0524824	0.958144	98.5	449.5	-4.26805	1.97185e-05	237	490	-0.810163	0.417847	15.254	0.000487	0	0.795	0.024
PC_ae_C30_0	134	metab	1.09854e-08	1	387	1017	-0.757236	0.448909	12	337	-5.89802	3.67894e-09	150.5	475.5	-2.65458	0.00794074	9.882	0.007	0.006	0.91	0.119
PC_ae_C34_0	139	metab	6.98852e-07	1	422.5	747.5	-0.224956	0.822014	44.5	369.5	-5.28584	1.25127e-07	170	495	-2.23874	0.025173	9.882	0.007	0.006	0.91	0.119
PC_ae_C34_1	140	metab	1.58846e-05	1	363.5	688.5	-1.10963	0.267159	67	392	-4.86174	1.16361e-06	224	549	-1.08745	0.276838	13.176	0.001	0.002	1	0.018
PC_ae_C36_1	144	metab	5.26652e-06	1	379	704	-0.877157	0.380401	67	392	-4.8613	1.1662e-06	204	529	-1.51373	0.130096	17.765	0.000139	0	1	0.003
PC_ae_C36_2	145	metab	5.29791e-06	1	320	645	-1.76203	0.0780638	73.5	398.5	-4.73925	2.14511e-06	166.5	491.5	-2.31363	0.0206881	12.706	0.002	0.006	1	0.006
PC_ae_C38_2	151	metab	3.00666e-07	1	394.5	719.5	-0.644766	0.519079	58	383	-5.03122	4.87377e-07	140	465	-2.87821	0.00399939	15.647	0.0004	0	1	0.011
PC_ae_C38_3	152	metab	7.29665e-08	1	244	874	-2.90169	0.00371156	110	435	-4.05126	5.0942e-05	226	551	-1.04474	0.296141	24.824	4e-06	0	0.018	0.077
PC_ae_C38_5	154	metab	2.72574e-07	1	320.5	950.5	-1.75441	0.0793599	61	412	-4.97469	6.53535e-07	91	344	-3.92312	8.74096e-05	13.212	0.001	0.003	0.011	1
PC_ae_C38_6	155	metab	0.000183729	1	352.5	982.5	-1.27454	0.202473	86.5	437.5	-4.49428	6.98063e-06	174	427	-2.15333	0.031293	5.059	0.08
PC_ae_C40_3	158	metab	2.43601e-05	1	353	983	-1.26713	0.205109	126	451	-3.75011	0.000176755	218.5	543.5	-1.20472	0.22831	14.588	0.001	0	0.51	0.049
PC_ae_C42_5	167	metab	1.23975e-05	1	353	983	-1.26711	0.205116	72	423	-4.76719	1.86812e-06	160.5	413.5	-2.44129	0.0146349	17.294	0.000176	0	0.03	0.368
PC_ae_C44_5	170	metab	0.000124709	1	363	993	-1.11719	0.263914	108.5	459.5	-4.0799	4.50558e-05	182	435	-1.98305	0.0473615	15.647	0.0004	0	0.011	1
SM__OH__C22_1	174	metab	0.000103527	1	288	918	-2.24253	0.0249273	204.5	529.5	-2.2709	0.0231531	245	570	-0.639787	0.522311	19.176	6.9e-05	0	0.011	0.51
SM_C24_1	184	metab	5.29063e-07	1	365	690	-1.08709	0.276997	136	487	-3.56134	0.000368964	157	410	-2.51577	0.0118773	10.706	0.005	0.011	0.018	1
H1	187	sum	8.95605e-05	1	156	786	-4.22091	2.43318e-05	147	498	-3.35399	0.000796545	219.5	472.5	-1.18333	0.236677	9.294	0.01	1	0.011	0.077
PUFA__PC____SFA__PC	217	Ratio	7.47785e-06	1	143.5	773.5	-4.40877	1.0396e-05	77	428	-4.6734	2.96252e-06	128	381	-3.13414	0.00172358	1.529	0.465
Total_lysoPC___Total_PC	229	Ratio	5.48973e-05	1	172	497	-3.98128	6.8546e-05	151	476	-3.27892	0.00104206	204.5	529.5	-1.5032	0.132789	9.882	0.007	0.119	0.006	0.91
Total_SM___Total__SM_PC	234	Ratio	3.83389e-06	1	209	534	-3.42645	0.000611532	278	629	-0.885785	0.375733	244.5	569.5	-0.650431	0.515414	13.522	0.001	0.001	0.062	0.595
Total_SM___Total_PC	235	Ratio	3.87268e-06	1	210	535	-3.41136	0.000646403	272.5	623.5	-0.989374	0.32248	244	569	-0.660999	0.508613	14.212	0.001	0.001	0.077	0.435
Total_SM_OH___Total_SM_non_OH	238	Ratio	1.00326e-10	1	389	1019	-0.727347	0.467013	29.5	354.5	-5.56851	2.56929e-08	112	437	-3.47588	0.000509189	24.471	5e-06	0	0.002	0.51
PC_aa_C36_3	112		0.000700898		283	913	-2.31669	0.0205205	241.5	566.5	-1.57361	0.115577	250	503	-0.533048	0.594
PC_aa_C40_5	126		0.00352602		308.5	938.5	-1.9343	0.0530765	231	556	-1.77125	0.0765192	244	569	-0.660999	0.508613
Creatinine	68		0.0029191		308	633	-1.94177	0.0521651	244.5	595.5	-1.51687	0.1293	248.5	501.5	-0.564998	0.572075
PC_aa_C36_6	115		0.000523681		275	905	-2.43658	0.0148268	264.5	589.5	-1.14003	0.254273	235	560	-0.852803	0.393769
PC_aa_C42_6	133		0.000347051		355	985	-1.23702	0.216081	161.5	486.5	-3.08084	0.00206415	187	512	-1.87617	0.0606324
PC_aa_C36_2	111		0.00375156		315	945	-1.83688	0.0662269	217.5	542.5	-2.02591	0.0427744	255.5	508.5	-0.415802	0.677555
PC_ae_C36_3	146		0.000753532		333	963	-1.56693	0.117131	200	525	-2.35533	0.0185062	221.5	474.5	-1.14066	0.254013
PC_ae_C42_2	164		0.00129657		417.5	742.5	-0.299887	0.764263	142.5	467.5	-3.43886	0.000584164	183	508	-1.96145	0.0498269
PC_aa_C36_1	110		0.00434447		297.5	927.5	-2.09936	0.0357856	232	557	-1.75241	0.0797039	214	467	-1.30056	0.193408
PC_aa_C40_4	125		0.0142496		260.5	890.5	-2.65404	0.0079535	295.5	620.5	-0.555871	0.578299	229.5	482.5	-0.970147	0.331973
PC_ae_C40_6	161		0.000474746		431	1061	-0.0974728	0.922351	131	482	-3.65556	0.000256623	213.5	466.5	-1.3113	0.189757
PC_aa_C36_5	114		0.000623555		391	716	-0.697237	0.485654	112	437	-4.01349	5.98287e-05	165	490	-2.34528	0.019013
Kynurenine	70		0.000500716		209	839	-3.4264	0.000611639	300.5	625.5	-0.461708	0.644291	265	590	-0.213225	0.831151
Total_PC_aa	231		0.0275559		278	908	-2.39157	0.0167767	306.5	631.5	-0.348589	0.727398	230	483	-0.959403	0.337356
lysoPC_a_C26_0	91		0.000530777		230.5	860.5	-3.10409	0.00190865	263	588	-1.16843	0.242633	271.5	596.5	-0.0746267	0.940512
PC_ae_C38_0	149		0.0518775		411.5	1041.5	-0.38988	0.696625	209.5	534.5	-2.17638	0.0295272	191.5	516.5	-1.78059	0.0749801
PC_ae_C34_2	141		0.000672884		420.5	1050.5	-0.254925	0.798781	150	475	-3.29754	0.00097536	255	580	-0.426463	0.66977
PUFA__PC	215		0.0249346		272	902	-2.48153	0.0130819	321	672	-0.0753723	0.939918	227	480	-1.02336	0.306136
Total_PC	230		0.0346773		284.5	914.5	-2.29417	0.0217809	303	628	-0.414538	0.67848	228	481	-1.00207	0.316309
C18_1	22		0.000397641		384.5	709.5	-0.794745	0.426762	145	496	-3.39229	0.000693105	202.5	455.5	-1.54611	0.122079
C12	6		0.000526806		369	999	-1.02723	0.304313	101.5	452.5	-4.21219	2.52905e-05	212	465	-1.34332	0.179168
MUFA__PC	211		0.0453691		350	980	-1.31204	0.189506	251	576	-1.39439	0.1632	215	468	-1.27924	0.200812
Total_SM_OH	237		0.000896433		431	756	-0.097466	0.922356	145.5	470.5	-3.38233	0.000718729	191	516	-1.79089	0.0733116
C6__C4_1_DC	38		0.113465		392.5	717.5	-0.674877	0.499754	242	593	-1.56454	0.11769	262.5	587.5	-0.266555	0.789812
alpha_AAA	66		0.00747332		218	848	-3.29131	0.000997233	191	542	-2.52526	0.0115613	209	462	-1.40721	0.159366
PC_ae_C44_6	171		0.00151445		420	745	-0.262449	0.792976	161.5	512.5	-3.0814	0.00206029	255	508	-0.426586	0.669681
SM_C18_1	180		0.00246767		427.5	752.5	-0.149971	0.880788	156	507	-3.1852	0.00144653	149	402	-2.68742	0.0072007
Gly	50		0.000688735		200.5	525.5	-3.55366	0.000379908	177	502	-2.78878	0.00529076	210.5	535.5	-1.37518	0.169074
Pro	58		0.0110273		378.5	1008.5	-0.884728	0.376303	232	557	-1.75241	0.0797039	201.5	526.5	-1.56712	0.117088
PC_aa_C38_5	120		0.286742		406	731	-0.472348	0.636678	218	543	-2.01621	0.0437781	232	557	-0.91679	0.359253
C16_1	17		0.00680324		390	715	-0.712687	0.476039	180	531	-2.73795	0.00618231	245	498	-0.640845	0.521624
lysoPC_a_C18_1	86		0.000388243		215.5	540.5	-3.32879	0.000872234	141.5	466.5	-3.45771	0.000544797	226.5	551.5	-1.03405	0.301111
Total__PC_SM	222		0.0947437		305	935	-1.98675	0.0469499	310.5	635.5	-0.273218	0.784685	219	472	-1.19392	0.232508
C3_DC__C4_OH	31		0.00214267		401.5	726.5	-0.540044	0.589166	186	537	-2.62061	0.00877721	200.5	453.5	-1.5889	0.112084
C16_2_OH	20		0.0111902		335.5	965.5	-1.54231	0.122998	157	508	-3.18735	0.00143584	215.5	468.5	-1.27632	0.201844
PC_aa_C42_5	132		0.0652762		289	919	-2.22672	0.0259658	294	645	-0.584109	0.559147	275	528	0	1
Tyr___Phe	239		0.00335169		350	980	-1.31201	0.189518	241	566	-1.58282	0.113463	217.5	542.5	-1.22594	0.220221
PC_aa_C40_3	124		0.069954		393.5	718.5	-0.659752	0.509413	183.5	508.5	-2.66624	0.00767059	203	528	-1.53505	0.124773
SM_C24_0	183		0.246188		330.5	960.5	-1.60451	0.108602	316	667	-0.169611	0.865316	236.5	489.5	-0.820941	0.41168
PC_aa_C40_6	127		0.00077425		285	915	-2.28664	0.0222169	126	477	-3.75003	0.000176815	206	459	-1.47113	0.141257
lysoPC_a_C18_0	85		0.00644868		300.5	625.5	-2.05428	0.0399483	147	472	-3.35407	0.000796326	221	546	-1.15152	0.24952
lysoPC_a_C20_4	89		0.0392879		287	612	-2.25668	0.024028	308.5	659.5	-0.310939	0.755847	259.5	512.5	-0.330471	0.741044
PC_aa_C34_2	106		0.037172		330	960	-1.61194	0.106976	280	605	-0.847958	0.396461	241.5	494.5	-0.714264	0.475064
C2	25		0.0373371		423.5	748.5	-0.20993	0.833723	191.5	542.5	-2.51549	0.0118866	257	510	-0.383761	0.701155
Met_SO___Met	210		0.014664		335.5	965.5	-1.53119	0.125722	263.5	588.5	-1.16058	0.245811	238	563	-0.790559	0.429202
lysoPC_a_C16_0	82		0.000485684		214	539	-3.35138	0.000804106	143	468	-3.42967	0.000604308	214.5	539.5	-1.2899	0.197085
Total_AC___C0	224		0.000495882		421.5	1051.5	-0.239916	0.810395	113	464	-3.99491	6.47177e-05	246	499	-0.618282	0.536389
PUFA__PC____MUFA__PC	216		0.0163838		304.5	934.5	-1.9943	0.0461188	189.5	540.5	-2.55341	0.0106674	263.5	588.5	-0.245188	0.806311
SM__OH__C22_2	175		0.00529165		403	728	-0.517334	0.604923	155.5	480.5	-3.1939	0.00140364	178.5	503.5	-2.05768	0.0396204
C2___C0	202		0.000874562		404	1034	-0.502353	0.615419	123.5	474.5	-3.79731	0.000146275	247	500	-0.597031	0.550487
Total_lysoPC	228		0.000558315		243	568	-2.91652	0.00353957	129.5	454.5	-3.68382	0.000229762	209	534	-1.40721	0.159366
SM__OH__C14_1	172		0.000309076		294	619	-2.15169	0.0314218	102	427	-4.20191	2.6467e-05	142.5	467.5	-2.82499	0.00472819
SM_C26_0	185		0.000944361		250	575	-2.81144	0.00493201	111	436	-4.0326	5.51627e-05	172.5	497.5	-2.1855	0.0288524
SM_C22_3	182		0.000441063		324	954	-1.70186	0.0887818	116.5	467.5	-3.93368	8.36549e-05	168.5	421.5	-2.27138	0.0231242
SM__OH__C16_1	173		0.00213925		281.5	606.5	-2.33918	0.0193259	122.5	447.5	-3.81564	0.000135832	175	500	-2.13207	0.0330012
X_C2_C3____C0	188		0.00204777		405.5	1035.5	-0.479839	0.631342	132	483	-3.6368	0.000276049	254	507	-0.447786	0.654307
PC_ae_C36_5	148		0.00669774		335	965	-1.53701	0.124292	137.5	488.5	-3.53316	0.000410627	158.5	411.5	-2.484	0.0129914
Asp	46		0.00312521		242.5	872.5	-2.92451	0.00345001	141.5	492.5	-3.45825	0.00054369	174	427	-2.15364	0.0312685
SM__OH__C24_1	176		0.00269755		338	663	-1.49221	0.135645	145.5	470.5	-3.38279	0.000717529	157.5	482.5	-2.5054	0.0122314
PC_aa_C38_4	119		0.00177576		216	846	-3.32125	0.000896155	147.5	498.5	-3.34465	0.000823874	157	410	-2.51577	0.0118773
lysoPC_a_C18_2	87		0.0070715		291	616	-2.19673	0.0280395	151	476	-3.27855	0.00104343	194	519	-1.72693	0.084181
C18_1_OH	23		0.0147935		333	963	-1.5756	0.115117	152.5	503.5	-3.27852	0.00104354	201.5	454.5	-1.57834	0.114489
SM_C18_0	179		0.0141782		324.5	954.5	-1.69446	0.0901787	156.5	507.5	-3.17513	0.00149769	157	410	-2.51591	0.0118724
PC_aa_C40_1	122		0.00748179		405.5	1035.5	-0.479853	0.631332	157	508	-3.16557	0.00154782	231	484	-0.938246	0.348118
C3	26		0.00373281		434	759	-0.052481	0.958145	157.5	482.5	-3.15629	0.00159791	226	551	-1.04474	0.296141
Cit	47		0.0181686		345	670	-1.38702	0.165437	162.5	487.5	-3.06207	0.00219812	174	499	-2.15339	0.0312881
Gln	48		0.00445528		235.5	560.5	-3.02894	0.00245411	162.5	487.5	-3.062	0.00219863	149	474	-2.68641	0.00722251
PC_ae_C36_0	143		0.0201857		312	637	-1.8819	0.0598502	163	488	-3.05306	0.00226519	243	568	-0.682301	0.495048
PC_ae_C40_2	157		0.0173877		363	688	-1.11717	0.263921	168.5	493.5	-2.94921	0.00318588	176.5	501.5	-2.10027	0.0357051
PC_ae_C42_0	162		0.0254087		397.5	1027.5	-0.599791	0.548646	179	530	-2.75128	0.00593635	271	524	-0.0852877	0.932033
PC_aa_C30_2	99		0.0346835		348.5	673.5	-1.33452	0.182035	179.5	504.5	-2.74173	0.00611165	219.5	544.5	-1.18333	0.236677
PC_ae_C36_4	147		0.000661928		173.5	803.5	-3.95889	7.52976e-05	184	535	-2.65705	0.00788266	132	385	-3.04912	0.00229511
PC_ae_C38_1	150		0.022856		378	703	-0.892164	0.372305	184	509	-2.65675	0.00788969	259	512	-0.341161	0.732983
C16_2	19		0.0312471		420.5	1050.5	-0.257034	0.797153	187.5	538.5	-2.6329	0.00846593	206	459	-1.49087	0.135996
SFA__PC	219		0.0177617		432	1062	-0.0824689	0.934274	186	511	-2.61919	0.00881393	234	559	-0.874123	0.382051
PC_aa_C42_4	131		0.0655062		321	951	-1.74691	0.0806521	188.5	539.5	-2.57266	0.0100919	207	460	-1.44989	0.147089
lysoPC_a_C28_1	94		0.00305492		395	1025	-0.637278	0.523944	189	514	-2.5633	0.0103683	182.5	507.5	-1.97222	0.0485844
C5_OH__C3_DC_M	27		0.0121479		432	757	-0.0825953	0.934173	189.5	514.5	-2.55752	0.010542	189.5	514.5	-1.82477	0.0680363
Non_essential_AA	213		0.0876208		312	637	-1.88177	0.0598679	190	515	-2.54376	0.0109667	200	525	-1.59901	0.109819
PC_ae_C38_4	153		0.00193786		214	844	-3.35161	0.00080343	190.5	541.5	-2.53514	0.0112402	140	393	-2.87863	0.00399412
C16_OH	15		0.0372183		436	1066	-0.022918	0.981716	198.5	549.5	-2.46176	0.0138259	209	462	-1.43223	0.152079
Cit___Arg	203		0.0349321		372.5	697.5	-0.974701	0.329709	196	521	-2.43076	0.0150673	197.5	522.5	-1.65269	0.0983944
Orn	56		0.103511		343.5	668.5	-1.40947	0.158696	198	523	-2.39302	0.0167105	226	551	-1.04468	0.296169
PC_ae_C40_5	160		0.112827		388	1018	-0.742231	0.457948	198.5	549.5	-2.38392	0.0171293	225	478	-1.06619	0.286338
Taurine	79		0.18946		381.5	1011.5	-0.839999	0.400909	200	551	-2.35597	0.0184743	234.5	487.5	-0.863663	0.387773
Ac_Orn	64		0.127265		317.5	642.5	-1.79932	0.0719677	201.5	526.5	-2.32707	0.0199617	194	519	-1.72698	0.084172
C14_2_OH	13		0.01182		395.5	720.5	-0.633079	0.526682	205.5	556.5	-2.27293	0.0230302	272	525	-0.0645052	0.948568
PC_aa_C36_4	113		0.0375016		268	898	-2.54175	0.0110298	204.5	555.5	-2.27069	0.0231655	170	423	-2.23874	0.025173
Total_AA	223		0.240422		351.5	676.5	-1.28951	0.197219	205.5	530.5	-2.2517	0.0243414	218	543	-1.21524	0.224273
lysoPC_a_C26_1	92		0.168895		395	1025	-0.63726	0.523956	209	560	-2.1858	0.0288304	236	489	-0.831483	0.405701
C14_1_OH	11		0.156538		420	1050	-0.262843	0.792671	214	565	-2.09958	0.035766	264	517	-0.235951	0.813471
Total_SM_non_OH	236		0.00830482		409.5	734.5	-0.419877	0.674575	216	567	-2.05404	0.0399723	173	426	-2.17477	0.0296471
PC_ae_C32_1	137		0.132652		419	1049	-0.277415	0.781462	217.5	542.5	-2.02595	0.0427697	264.5	589.5	-0.22388	0.822851
Glucogenic_AA	208		0.130621		311	636	-1.89686	0.0578458	223	548	-1.92204	0.054601	232	557	-0.916763	0.359267
SM_C26_1	186		0.000289549		177	502	-3.90597	9.38464e-05	224	549	-1.90332	0.0569983	220	545	-1.1726	0.240955
Asn	45		0.189929		397	1027	-0.607339	0.543626	224	575	-1.90319	0.0570152	270	595	-0.106616	0.915094
PC_ae_C40_4	159		0.0703889		276	906	-2.42166	0.01545	224.5	575.5	-1.89377	0.0582552	190	443	-1.81236	0.0699301
PC_ae_C42_4	166		0.0451404		261.5	891.5	-2.63919	0.00831045	226	577	-1.86542	0.0621222	211	464	-1.36456	0.17239
PC_ae_C32_2	138		0.278609		395	720	-0.637251	0.523961	226.5	551.5	-1.856	0.0634533	213	538	-1.32184	0.18622
PC_aa_C32_0	101		0.291283		404	729	-0.502416	0.615375	228	553	-1.82803	0.0675455	260.5	585.5	-0.309195	0.757173
lysoPC_a_C24_0	90		0.291799		338	968	-1.49204	0.135688	228	579	-1.82786	0.0675703	252	505	-0.49039	0.623858
PC_aa_C40_2	123		0.25936		424.5	749.5	-0.194935	0.845444	228.5	579.5	-1.81832	0.0690158	211	464	-1.36448	0.172415
C18_2	24		0.356506		390	1020	-0.712648	0.476064	229.5	580.5	-1.80098	0.0717057	250.5	503.5	-0.522886	0.601053
C0	1		0.281638		336.5	661.5	-1.51445	0.129912	230.5	555.5	-1.78063	0.0749728	244	569	-0.660922	0.508662
C10_2	4		0.203178		330	960	-1.61295	0.106756	235.5	586.5	-1.68772	0.0914657	241	494	-0.725302	0.468267
C6_1	39		0.0663559		264.5	589.5	-2.59926	0.00934238	237	562	-1.66177	0.0965595	214.5	539.5	-1.29173	0.19645
PC_aa_C26_0	96		0.12548		391.5	1021.5	-0.689788	0.490327	241.5	566.5	-1.57343	0.115619	274	599	-0.0213238	0.982987
C4	30		0.261646		340	665	-1.46197	0.14375	242.5	567.5	-1.55459	0.120044	266.5	591.5	-0.181226	0.85619
CPT_I_ratio	205		0.517552		413.5	1043.5	-0.363922	0.715916	250	601	-1.4434	0.148909	268.5	521.5	-0.14118	0.887728
PC_aa_C36_0	109		0.311775		390.5	1020.5	-0.704774	0.480951	252	603	-1.37567	0.168924	186.5	439.5	-1.88688	0.0591763
Cit___Orn	204		0.11504		418.5	743.5	-0.284893	0.775726	253	578	-1.3567	0.174876	182	507	-1.98277	0.0473935
Orn___Arg	214		0.401261		404.5	729.5	-0.494827	0.620722	253	578	-1.35667	0.174886	274.5	599.5	-0.0106613	0.991494
Total_AC_DC___Total_AC	225		0.269953		404.5	1034.5	-0.495178	0.620474	255	580	-1.32195	0.186185	270	595	-0.106727	0.915006
ADMA	65		0.590212		380	705	-0.862199	0.388578	256	581	-1.30014	0.193552	238.5	563.5	-0.778205	0.436448
PC_ae_C44_3	168		0.0810637		378	1008	-0.892276	0.372245	259	584	-1.24384	0.213558	222	547	-1.13019	0.258395
Met_SO	71		0.0524789		385	1015	-0.787225	0.43115	261.5	586.5	-1.19651	0.231498	214	539	-1.30052	0.193421
ADMA___Arg	193		0.525573		409	734	-0.432145	0.665636	264	589	-1.16631	0.24349	219	544	-1.20751	0.227236
PC_ae_C30_1	135		0.292626		411.5	1041.5	-0.389853	0.696645	263.5	588.5	-1.1589	0.246496	230.5	555.5	-0.948771	0.342737
PC_ae_C42_3	165		0.287453		436.5	761.5	-0.0149946	0.988037	266	591	-1.11177	0.266238	227.5	552.5	-1.01273	0.311188
MUFA__PC____SFA__PC	212		0.170661		329	959	-1.62698	0.103742	266.5	617.5	-1.10242	0.270279	179.5	432.5	-2.0363	0.04172
Putrescine	73		0.440828		397.5	722.5	-0.599949	0.54854	267	592	-1.0931	0.274351	241	494	-0.725092	0.468396
Phe	57		0.61829		426	751	-0.172445	0.863088	269	620	-1.05526	0.291306	265	518	-0.213207	0.831166
Thr	60		0.459132		420	745	-0.262419	0.792998	273	624	-0.979818	0.327176	269.5	594.5	-0.117267	0.906648
PC_aa_C42_2	130		0.140452		306.5	631.5	-1.96431	0.0494936	275.5	600.5	-0.932733	0.350958	216	541	-1.25796	0.208407
Arg	44		0.762164		380.5	705.5	-0.854868	0.392624	276	601	-0.923541	0.355725	246.5	571.5	-0.607745	0.543357
Tyr	62		0.0328107		371.5	1001.5	-0.989627	0.322356	276	601	-0.923269	0.355867	228	553	-1.00204	0.316323
Ile	52		0.303825		321.5	951.5	-1.73934	0.0819741	276.5	627.5	-0.913869	0.360786	221	474	-1.15128	0.249615
Total_SM	233		0.223575		413.5	738.5	-0.359899	0.718922	278	629	-0.885625	0.37582	210.5	463.5	-1.37522	0.169062
Spermine	77		0.323061		388	1018	-0.743637	0.457096	278.5	629.5	-0.878013	0.379937	200	453	-1.60104	0.109367
C14	9		0.785653		411.5	1041.5	-0.390407	0.696236	279.5	630.5	-0.858799	0.390451	267	592	-0.170778	0.864398
C5_M_DC	35		0.354361		419.5	744.5	-0.270357	0.786886	281	606	-0.830487	0.406263	222	547	-1.13255	0.257402
PC_ae_C30_2	136		0.0821686		395	1025	-0.637304	0.523927	281	606	-0.82934	0.406912	186.5	511.5	-1.8871	0.059147
SM_C16_1	178		0.641902		425.5	750.5	-0.17996	0.857184	281.5	632.5	-0.819767	0.412349	231	484	-0.938273	0.348104
PC_aa_C24_0	95		0.439957		337	967	-1.50704	0.131801	282	633	-0.810289	0.417774	260	513	-0.31982	0.749105
Total_AC_OH___Total_AC	226		0.839745		409.5	734.5	-0.420204	0.674336	283.5	608.5	-0.784352	0.432834	269.5	594.5	-0.117434	0.906516
Essential_AA	206		0.821288		378	1008	-0.892164	0.372305	285.5	636.5	-0.744285	0.456704	252	505	-0.490362	0.623878
SDMA___Arg	218		0.000513572		221	546	-3.27813	0.00104497	287.5	638.5	-0.716425	0.473729	234.5	559.5	-0.873934	0.382154
Total_PC_ae	232		0.28295		383	1013	-0.817306	0.413754	287	612	-0.716118	0.473918	218.5	471.5	-1.20486	0.228256
PC_aa_C38_1	117		0.581983		391.5	1021.5	-0.689826	0.490303	287.5	638.5	-0.706743	0.479726	209.5	462.5	-1.39683	0.162465
PC_ae_C40_1	156		0.553067		356	986	-1.22219	0.221635	287.5	638.5	-0.706696	0.479756	259.5	584.5	-0.330528	0.741001
PC_aa_C34_1	105		0.199946		356.5	986.5	-1.21456	0.224534	288	613	-0.697241	0.485652	195	448	-1.70566	0.0880723
BCAA	194		0.118118		285.5	915.5	-2.2793	0.0226492	290	641	-0.659553	0.509541	244	497	-0.661018	0.508601
C4_1	32		0.892565		426	1056	-0.17288	0.862746	292.5	643.5	-0.614629	0.5388	241	494	-0.727495	0.466923
Fisher_ratio	207		0.289394		424.5	1054.5	-0.194943	0.845438	293	644	-0.603006	0.546505	187.5	440.5	-1.86594	0.0620501
C16	14		0.80855		389	714	-0.727287	0.46705	294.5	619.5	-0.574818	0.565414	232	557	-0.916949	0.35917
C18	21		0.617218		401.5	1031.5	-0.539984	0.589208	295.5	646.5	-0.556223	0.578058	215	468	-1.28002	0.200539
Val	63		0.106261		287	917	-2.25699	0.0240084	297.5	648.5	-0.518302	0.604248	242	495	-0.703725	0.481604
Spermidine	76		0.116221		314	639	-1.85201	0.0640246	299.5	624.5	-0.480596	0.630803	250	503	-0.53311	0.593958
AAA	189		0.0694137		343.5	973.5	-1.40972	0.158621	301	626	-0.452347	0.651019	254	579	-0.447773	0.654317
Spermine___Spermidine	221		0.105507		298	928	-2.09194	0.0364435	302	653	-0.433489	0.66466	256	581	-0.405128	0.685383
C3_1	29		0.214976		412.5	1042.5	-0.376262	0.706722	303.5	654.5	-0.408223	0.68311	193	518	-1.76216	0.0780428
C5_1	36		0.452906		354.5	679.5	-1.2458	0.21284	303.5	628.5	-0.405521	0.685095	218	543	-1.21683	0.22367
t4_OH_Pro	78		0.141094		306	936	-1.97173	0.0486404	303.5	654.5	-0.405126	0.685385	225	478	-1.066	0.286422
SDMA	74		0.151788		326	651	-1.67213	0.0944995	305.5	656.5	-0.367432	0.713297	213.5	538.5	-1.31122	0.189783
total_DMA	80		0.00445806		218	543	-3.29131	0.000997233	306	631	-0.358002	0.720342	205.5	530.5	-1.48179	0.138397
His	51		0.0241815		274	904	-2.45219	0.014199	306.5	657.5	-0.34885	0.727202	229.5	482.5	-0.97054	0.331777
Ser	59		0.00466079		240.5	565.5	-2.95409	0.0031359	306.5	631.5	-0.348636	0.727362	256	581	-0.405116	0.685392
SM_C20_2	181		0.611566		389	714	-0.727277	0.467057	307	632	-0.339191	0.734466	201.5	526.5	-1.56716	0.117077
SM_C16_0	177		0.116816		362	687	-1.13223	0.257537	309.5	660.5	-0.292167	0.770159	221.5	474.5	-1.14112	0.253821
Ala	43		0.708982		391.5	1021.5	-0.689759	0.490346	309.5	634.5	-0.292101	0.77021	255.5	508.5	-0.415765	0.677582
PC_ae_C44_4	169		0.0396309		306	936	-1.97178	0.0486342	309.5	634.5	-0.292081	0.770225	268	593	-0.149253	0.881354
Lys	54		0.418699		353	678	-1.26727	0.205059	312.5	637.5	-0.23556	0.813774	260.5	513.5	-0.309213	0.75716
C12_DC	7		0.830435		411.5	736.5	-0.390347	0.69628	313	638	-0.226682	0.820671	251.5	504.5	-0.501966	0.615692
C9	42		0.193167		317	947	-1.80742	0.0706965	313.5	664.5	-0.216764	0.828392	233	486	-0.895806	0.370357
C5	33		0.998875		437.5	1067.5	0	1	315	640	-0.188461	0.850516	266	519	-0.191897	0.847823
Leu	53		0.15572		313.5	943.5	-1.85945	0.0629627	317.5	642.5	-0.141387	0.887564	218.5	471.5	-1.20479	0.228283
PC_ae_C34_3	142		0.396091		379	704	-0.877182	0.380388	318.5	643.5	-0.122483	0.902517	232	485	-0.916816	0.359239
PC_ae_C42_1	163		0.9183		400	1030	-0.56228	0.573925	319	670	-0.113053	0.909988	262	587	-0.277177	0.781644
Total_DMA___Arg	227		0.084603		295	620	-2.14849	0.031675	321	646	-0.0760464	0.939382	233	558	-0.902993	0.36653
Trp	61		0.0381708		293	923	-2.16665	0.0302613	321.5	646.5	-0.0659508	0.947417	270	523	-0.106603	0.915104
C5_1_DC	37		0.902609		430	755	-0.112792	0.910196	322	673	-0.0566576	0.954818	248.5	501.5	-0.566985	0.570724
Spermidine___Putrescine	220		0.593144		382	1012	-0.832233	0.405278	323	648	-0.0376896	0.969935	221	452	-0.915188	0.360093
C3_OH	28		0.383703		365	690	-1.09054	0.275477	324.5	675.5	-0.00948833	0.99243	220	545	-1.17882	0.238469
Kynurenine___Trp	209		0.055507		287	917	-2.25838	0.0239222	324.5	649.5	-0.009432	0.992474	253.5	578.5	-0.45878	0.646392
Met	55		0.143952		324.5	649.5	-1.69441	0.0901876	325	676	0	1	236.5	561.5	-0.82087	0.41172
C16_1_OH	18		0.226767		335.5	660.5	-1.53717	0.124251	325	676	0	1	218	543	-1.22066	0.222217
Serotonin	75		0.208417
PEA	72		0.696655
c4_OH_Pro	67		0.737835
DOPA	69		0.85702
HC = healthy controls, T0 = admission, T1 = half of target weight, T2 = long-term weight gain close to target weight.

## Sheet: S3 pattern analyse
Table S3. Examined patterns of concentrations of metabolites (or their ratios) in controls and in T0, T1 and T2. Results are grouped according to pattern motives. The most frequent pattern of all was “1-1-3-2” (=”HC”-“T0”-“T1”-“T2”) which was observed for twelve different analytes.
Metabolite/Sum/Ratio			Kruskal_Wallis test all groups (MetaP)	metabolite level in T1 has the lowest value. In T2 is the level same as in controls or slightly lower. For some, T2 remains as low as T1																metabolite level in T0 and T1 are higher than in controls. In T2 is the level approaching the controls												The level of metabolites in controls and in T0 is the same or T0 is lower. In T1 it is high and in T2 it is still higher than controls												The level of metabolites in T0 is much lower than in controls. It rises in T1 and T2, but does not reach the level of controls
				2-2-1-2				3-2-1-2				3-2-1-3				2-2-1-1				1-3-2-1				1-3-3-1				1-3-3-2				2-1-3-2				1-1-3-2				2-1-4-3				3-1-1-3				3-1-2-2
	Study wide nummer	Metabolite, Sum, Ratio	P-value	r*	t-static	P-value	FDR	r*	t-static	P-value	FDR	r*	t-static	P-value	FDR	r*	t-static	P-value	FDR	r*	t-static	P-value	FDR	r*	t-static	P-value	FDR	r*	t-static	P-value	FDR	r*	t-static	P-value	FDR	r*	t-static	P-value	FDR	r*	t-static	P-value	FDR	r*	t-static	P-value	FDR	r*	t-static
Total_SM_OH___Total_SM_non_OH	238	Ratio	1.00326e-10	-0.5419	323700	1.3904e-09	1.0845e-07	-0.51534	318120	1.1508e-08	8.8494e-07	-0.27949	268610	0.0033964	0.015895	-0.65932	348350	8.61e-15	2.0142e-12	-0.1835	248460	0.057309	0.17193	0.033631	0.34645	0.72969	0.82214	0.14118	180300	0.14501	0.28768	0.58114	87932	4.2794e-11	3.3379e-09	0.6785	67494	7.1e-16	1.6702e-13	0.64599	74318	4.374e-14	5.1179e-12	-0.052122	220880	0.59215	0.73971	0.14124	180280
lysoPC_a_C14_0	81	metab	2.61714e-10	-0.59016	333830	1.7996e-11	4.211e-09	-0.47658	309990	1.8489e-07	3.328e-06	-0.3114	275310	0.0010365	0.006817	-0.59025	333850	1.7827e-11	2.0857e-09	-0.18838	249480	0.050891	0.17039	0.034061	0.35088	0.72637	0.82214	0.11181	186460	0.2493	0.4085	0.62588	78540	4.3945e-13	1.0283e-10	0.64592	74333	4.411e-14	5.1606e-12	0.64896	73694	3.066e-14	5.1179e-12	-0.066797	223960	0.49217	0.6581	0.22034	163680
PC_aa_C32_2	103	metab	8.02259e-09	-0.44426	303200	1.4623e-06	1.6294e-05	-0.2697	266550	0.0047624	0.014287	-0.1002	230970	0.30217	0.49447	-0.51194	317410	1.4887e-08	3.8705e-07	-0.36113	285750	0.00012317	0.0030216	-0.18779	-1.9685	0.051625	0.20189	-0.10949	232920	0.25933	0.41002	0.60537	82847	3.9202e-12	4.5866e-10	0.53545	97526	2.3629e-09	6.1434e-08	0.60967	81943	2.5086e-12	1.9567e-10	0.14168	180190	0.14357	0.34634	0.37949	130270
PC_ae_C30_0	134	metab	1.09854e-08	-0.54326	323980	1.2417e-09	1.0845e-07	-0.5063	316220	2.2691e-08	8.8494e-07	-0.34146	281620	0.0002985	0.0031749	-0.55916	327320	3.179e-10	1.8597e-08	-0.083837	227530	0.38834	0.6262	0.11943	1.2384	0.21829	0.45203	0.20021	167900	0.037758	0.1194	0.52133	100490	7.2557e-09	2.1223e-07	0.6061	82692	3.6332e-12	2.1254e-10	0.56477	91369	1.9322e-10	7.5356e-09	-0.13988	239300	0.14877	0.34812	0.088432	191370
PC_aa_C28_1	97	metab	1.30416e-08	-0.52069	319240	7.6268e-09	3.5694e-07	-0.49389	313620	5.5811e-08	1.5676e-06	-0.3104	275100	0.0010779	0.006817	-0.57203	330020	1.001e-10	7.8076e-09	-0.10794	232590	0.26618	0.47547	0.077428	0.79957	0.42575	0.62412	0.1791	172340	0.063654	0.16926	0.51655	101490	1.0487e-08	2.7265e-07	0.60719	82463	3.2462e-12	2.1254e-10	0.56726	90848	1.5455e-10	7.2329e-09	-0.10993	233010	0.25739	0.44286	0.094375	190120
lysoPC_a_C17_0	84	metab	1.88734e-08	-0.4401	302330	1.8793e-06	1.8323e-05	-0.58973	333740	1.876e-11	4.3899e-09	-0.53855	322990	1.833e-09	4.2892e-07	-0.32905	279010	0.00050682	0.0021964	0.36011	134330	0.00012913	0.0030216	0.44989	5.1865	1.0352e-06	0.00013797	0.54348	95840	1.219e-09	2.8525e-07	0.16041	176260	0.097239	0.16024	0.40081	125790	1.7195e-05	0.00010317	0.22421	162860	0.019661	0.043815	-0.48795	312370	8.4837e-08	1.9852e-05	-0.35027	283470
PC_aa_C38_0	116	metab	2.0836e-08	0.5325	98144	2.9992e-09	1.7545e-07	0.55735	92927	3.7268e-10	4.3603e-08	0.40763	124360	1.1938e-05	0.00063702	0.52899	98881	3.9726e-09	1.5493e-07	-0.03701	217700	0.70374	0.83169	-0.20426	-2.1483	0.033966	0.16142	-0.30887	274780	0.0011442	0.01275	-0.43807	301900	2.1211e-06	2.6123e-05	-0.5802	331740	4.6781e-11	2.1894e-09	-0.4946	313770	5.3059e-08	9.5507e-07	0.24143	159250	0.01183	0.095457	0.040437	201440
PC_ae_C38_3	152	metab	7.29665e-08	-0.4988	314650	3.9248e-08	1.0204e-06	-0.34251	281840	0.00028519	0.0015788	-0.22037	256200	0.021919	0.070262	-0.47609	309880	1.9116e-07	3.4408e-06	-0.2292	258050	0.017031	0.1107	-0.025035	-0.25783	0.79703	0.86721	0.014119	206970	0.88469	0.93251	0.57182	89889	1.0197e-10	5.9652e-09	0.52935	98806	3.8609e-09	7.5287e-08	0.56994	90284	1.2112e-10	7.0853e-09	0.0047926	208930	0.96074	0.97745	0.28213	150700
PC_aa_C30_0	98	metab	1.22308e-07	-0.50053	315010	3.4631e-08	1.0129e-06	-0.42048	298210	5.8754e-06	7.2361e-05	-0.26764	266120	0.0051057	0.021335	-0.51822	318730	9.229e-09	2.6995e-07	-0.154	242260	0.11155	0.28067	0.027298	0.28116	0.77914	0.85196	0.10805	187250	0.26568	0.41725	0.5273	99236	4.543e-09	1.6486e-07	0.56064	92236	2.79e-10	1.0881e-08	0.55474	93474	4.6747e-10	1.5627e-08	-0.061704	222890	0.52583	0.69	0.16913	174430
PC_aa_C38_3	118	metab	2.21507e-07	-0.35534	284530	0.00016083	0.00080073	-0.12082	235300	0.21293	0.33402	-0.019688	214070	0.83972	0.92822	-0.36371	286290	0.00010921	0.00067252	-0.38764	291310	3.3999e-05	0.0015912	-0.22109	-2.334	0.021482	0.14095	-0.20674	253340	0.031812	0.11279	0.54465	95593	1.1048e-09	5.1703e-08	0.39496	127020	2.3355e-05	0.00013329	0.51263	102320	1.4133e-08	3.0065e-07	0.19979	167990	0.038168	0.16401	0.44741	116010
PC_ae_C38_5	154	metab	2.72574e-07	0.42309	121110	5.0695e-06	3.9542e-05	0.50756	103380	2.0656e-08	8.8494e-07	0.31794	143190	0.00079906	0.0058431	0.51884	101010	8.7963e-09	2.6995e-07	-0.019692	214070	0.83969	0.93227	-0.16559	-1.7287	0.086778	0.286	-0.27687	268060	0.0037226	0.0281	-0.35401	284250	0.00017081	0.00095166	-0.53271	321770	2.9482e-09	6.8988e-08	-0.43543	301350	2.4806e-06	2.5238e-05	0.18332	171450	0.057549	0.18967	0.082403	192630
PC_ae_C38_2	151	metab	3.00666e-07	-0.50748	316470	2.0785e-08	8.1061e-07	-0.50882	316750	1.881e-08	8.8494e-07	-0.38112	289940	4.7147e-05	0.0012258	-0.48355	311450	1.1506e-07	2.2437e-06	0.023244	205050	0.81128	0.92604	0.19646	2.0629	0.041566	0.18352	0.27356	152500	0.0041742	0.028903	0.42485	120740	4.5866e-06	4.6663e-05	0.53796	96998	1.9242e-09	5.6284e-08	0.46858	111560	3.1476e-07	4.1225e-06	-0.21956	256030	0.022424	0.14156	-0.011636	212380
Glu	49	metab	3.1742e-07	0.049672	199510	0.60969	0.69256	0.33289	140050	0.00043127	0.0020595	0.32846	140980	0.00051934	0.0046437	0.025702	204540	0.79175	0.8308	-0.47807	310300	1.6724e-07	3.9135e-05	-0.44778	-5.156	1.1792e-06	0.00013797	-0.49928	314750	3.7922e-08	4.4369e-06	0.24957	157540	0.0091919	0.023636	-0.036914	217680	0.70447	0.75618	0.16841	174580	0.08146	0.14394	0.43793	118000	2.1399e-06	0.00025037	0.54275	95992
lysoPC_a_C16_1	83	metab	3.75899e-07	-0.48977	312750	7.4687e-08	1.5149e-06	-0.50246	315420	3.0082e-08	1.0056e-06	-0.35936	285380	0.00013371	0.0018405	-0.49462	313770	5.3008e-08	1.2404e-06	0.0086019	208130	0.92959	0.96561	0.21048	2.2167	0.028778	0.15305	0.26172	154990	0.0062171	0.040411	0.41849	122080	6.5717e-06	6.4074e-05	0.53952	96670	1.6925e-09	5.6284e-08	0.46906	111460	3.0505e-07	4.1225e-06	-0.19979	251880	0.038164	0.16401	-0.01256	212570
SM_C24_1	184	metab	5.29063e-07	0.3932	127390	2.5586e-05	0.00017106	0.34686	137120	0.00023546	0.0013439	0.14013	180520	0.14805	0.28871	0.53017	98632	3.6141e-09	1.5493e-07	0.23556	160480	0.01412	0.1032	0.063454	0.65462	0.51413	0.69142	-0.020474	214230	0.83342	0.90755	-0.48435	311620	1.089e-07	1.6989e-06	-0.53	321200	3.6644e-09	7.5287e-08	-0.53315	321860	2.8468e-09	8.327e-08	-0.05182	220810	0.5943	0.73971	-0.18961	249740
PC_aa_C34_4	108	metab	6.87648e-07	-0.33901	281100	0.0003319	0.001539	-0.13724	238740	0.15668	0.2582	-0.012157	212490	0.90062	0.9284	-0.38702	291180	3.5083e-05	0.00033816	-0.38066	289850	4.8227e-05	0.0016122	-0.25062	-2.6654	0.0088939	0.086716	-0.19143	250120	0.047178	0.14153	0.52626	99454	4.9317e-09	1.6486e-07	0.40595	124710	1.3073e-05	8.4975e-05	0.5093	103010	1.8147e-08	3.5386e-07	0.20009	167930	0.037872	0.16401	0.41448	122920
PC_ae_C34_0	139	metab	6.98852e-07	-0.50472	315890	2.5498e-08	8.5237e-07	-0.48798	312380	8.4667e-08	1.9105e-06	-0.37423	288500	6.6109e-05	0.0013875	-0.46265	307060	4.6288e-07	7.2209e-06	0.01525	206730	0.87552	0.9494	0.15803	1.6478	0.10236	0.29571	0.25645	156100	0.0073828	0.045463	0.42735	120220	3.9739e-06	4.4281e-05	0.52173	100400	7.0337e-09	1.2661e-07	0.46234	112870	4.7213e-07	5.5239e-06	-0.21148	254330	0.028014	0.14898	0.0090306	208040
PC_aa_C32_1	102	metab	1.39078e-06	-0.43246	300720	2.9551e-06	2.7659e-05	-0.32439	278030	0.00061471	0.0027662	-0.17637	246960	0.067862	0.16256	-0.4719	309000	2.5279e-07	4.2253e-06	-0.22271	256690	0.020518	0.11432	-0.045005	-0.46382	0.64373	0.77663	0.012731	207260	0.89596	0.93881	0.51045	102770	1.6649e-08	3.896e-07	0.50198	104550	3.1162e-08	4.8613e-07	0.52747	99200	4.4814e-09	1.1652e-07	0.025161	204650	0.79604	0.86638	0.23563	160470
lysoPC_a_C20_3	88	metab	1.56134e-06	-0.44011	302330	1.8781e-06	1.8323e-05	-0.35818	285130	0.00014118	0.00086936	-0.20452	252870	0.03374	0.096127	-0.48357	311450	1.1492e-07	2.2437e-06	-0.18576	248930	0.054254	0.17039	0.017139	0.17648	0.86025	0.90675	0.055735	198230	0.5667	0.70913	0.49446	106130	5.36e-08	9.648e-07	0.51328	102180	1.3455e-08	2.2489e-07	0.5204	100680	7.7992e-09	1.825e-07	-0.010185	212070	0.91668	0.94913	0.19002	170040
PC_aa_C38_6	121	metab	3.45829e-06	0.48038	109090	1.4296e-07	2.3895e-06	0.48713	107670	8.9812e-08	1.9105e-06	0.4052	124870	1.3612e-05	0.00063702	0.40196	125550	1.6177e-05	0.00018025	-0.094601	229790	0.33012	0.568	-0.27879	-2.9888	0.0034816	0.050918	-0.30906	274820	0.0011357	0.01275	-0.35774	285040	0.00014407	0.00082224	-0.46864	308320	3.1344e-07	4.5841e-06	-0.3905	291910	2.9396e-05	0.00021496	0.27138	152960	0.0044982	0.045764	0.060849	197160
Total_SM___Total__SM_PC	234	Ratio	3.83389e-06	0.31994	142770	0.00073711	0.0029235	0.10918	187010	0.26069	0.38608	0.013642	207070	0.88856	0.92822	0.33386	139850	0.00041395	0.0018628	0.3557	135260	0.00015817	0.0033648	0.19195	2.0137	0.04658	0.19122	0.19023	170000	0.048614	0.1422	-0.49448	313740	5.3521e-08	9.648e-07	-0.36026	285570	0.00012824	0.00056618	-0.46693	307960	3.5073e-07	4.3195e-06	-0.18573	248920	0.054296	0.18288	-0.40664	295300
Total_SM___Total_PC	235	Ratio	3.87268e-06	0.32271	142190	0.00065846	0.0026956	0.11349	186110	0.2422	0.36664	0.017192	206320	0.85982	0.92822	0.33654	139280	0.00036918	0.0016939	0.35318	135790	0.00017741	0.0034595	0.19556	2.0531	0.042528	0.18429	0.18629	170830	0.053558	0.15284	-0.49534	313920	5.0353e-08	9.648e-07	-0.36323	286190	0.00011167	0.00051236	-0.46847	308280	3.1711e-07	4.1225e-06	-0.18243	248230	0.058798	0.18981	-0.40376	294700
C7_DC	40	metab	4.35588e-06	0.48921	107230	7.7689e-08	1.5149e-06	0.47767	109650	1.7184e-07	3.328e-06	0.4289	119890	3.6337e-06	0.00042514	0.36053	134250	0.00012668	0.00076009	-0.12291	235740	0.20505	0.40663	-0.30705	-3.3217	0.001228	0.019157	-0.32118	277360	0.000701	0.0096638	-0.34805	283000	0.0002233	0.0010886	-0.44172	302670	1.7048e-06	1.5343e-05	-0.36722	287030	9.2523e-05	0.00051548	0.29962	147030	0.0016315	0.025611	0.062447	196820
PC_ae_C36_1	144	metab	5.26652e-06	-0.48142	311000	1.3316e-07	2.3895e-06	-0.46781	308140	3.3111e-07	5.5342e-06	-0.38996	291800	3.022e-05	0.0010102	-0.39748	293380	2.0488e-05	0.00020844	0.068466	195560	0.48139	0.697	0.21453	2.2614	0.025779	0.14363	0.28083	150980	0.0032402	0.025274	0.37463	131290	6.4834e-05	0.00045073	0.46576	112150	3.7838e-07	5.2083e-06	0.40066	125820	1.7328e-05	0.00013516	-0.24891	262190	0.0093855	0.087848	-0.026901	215580
PC_ae_C36_2	145	metab	5.29791e-06	-0.45957	306410	5.6377e-07	7.7601e-06	-0.49281	313390	6.0293e-08	1.5676e-06	-0.41682	297440	7.2138e-06	0.00056267	-0.38017	289740	4.9426e-05	0.00043372	0.13818	180930	0.15382	0.33998	0.26874	2.8725	0.0049191	0.063503	0.34209	138120	0.00029038	0.0052268	0.31307	144210	0.00097047	0.003849	0.44515	116480	1.3847e-06	1.3501e-05	0.35125	136190	0.00019353	0.00087087	-0.30135	273200	0.0015282	0.025611	-0.1111	233260
PUFA__PC____SFA__PC	217	Ratio	7.47785e-06	0.23968	159620	0.012476	0.031738	0.44603	116300	1.3126e-06	1.8068e-05	0.3695	132360	8.3013e-05	0.0013875	0.24418	158670	0.010874	0.028591	-0.32065	277250	0.00071619	0.011173	-0.33445	-3.6537	0.00040366	0.0094457	-0.44925	304250	1.0774e-06	8.4034e-05	-0.011156	212280	0.90877	0.94262	-0.26557	265690	0.0054715	0.014386	-0.093444	229550	0.3361	0.42512	0.37473	131260	6.452e-05	0.0021201	0.37668	130860
PC_aa_C42_1	129	metab	7.53738e-06	0.49012	107040	7.2851e-08	1.5149e-06	0.41891	121990	6.4172e-06	7.5081e-05	0.36182	133970	0.00011926	0.0017442	0.37508	131190	6.3451e-05	0.00049492	-0.012211	212500	0.90019	0.96561	-0.20218	-2.1255	0.035871	0.16142	-0.21532	255140	0.025226	0.10005	-0.41659	297390	7.3073e-06	6.8396e-05	-0.45265	304960	8.7242e-07	9.2794e-06	-0.4213	298380	5.6115e-06	5.2523e-05	0.20309	167300	0.035028	0.16401	-0.058189	222150
PC_aa_C32_3	104	metab	8.16986e-06	-0.40536	295030	1.3497e-05	9.8698e-05	-0.2795	268610	0.0033952	0.010593	-0.15584	242650	0.10728	0.2303	-0.42169	298460	5.4902e-06	8.0294e-05	-0.22425	257010	0.019643	0.11392	-0.036108	-0.37199	0.71064	0.81515	-0.012395	212540	0.89869	0.93881	0.48794	107500	8.4889e-08	1.4189e-06	0.4555	114310	7.2975e-07	8.1314e-06	0.49311	106410	5.9017e-08	9.8644e-07	0.037142	202140	0.70273	0.8222	0.25185	157060
PC_ae_C42_5	167	metab	1.23975e-05	0.42899	119870	3.6156e-06	3.1242e-05	0.4627	112800	4.6123e-07	7.1951e-06	0.34592	137310	0.00024543	0.0028066	0.42021	121720	5.9682e-06	8.215e-05	-0.058454	222210	0.54789	0.76771	-0.21671	-2.2855	0.024276	0.14363	-0.27532	267730	0.0039282	0.028725	-0.33539	280340	0.0003877	0.0018145	-0.46308	307150	4.5005e-07	5.8507e-06	-0.38376	290500	4.1347e-05	0.00027643	0.21957	163840	0.02242	0.14156	0.062267	196860
lysoPC_a_C28_0	93	metab	1.57176e-05	-0.39425	292700	2.4235e-05	0.00016679	-0.27577	267830	0.003867	0.011906	-0.15232	241910	0.11554	0.24323	-0.41452	296960	8.1925e-06	0.0001065	-0.21687	255460	0.024168	0.12512	-0.036563	-0.37669	0.70716	0.81515	-0.0089688	211820	0.9266	0.95878	0.47382	110460	2.2253e-07	3.2545e-06	0.44621	116260	1.2979e-06	1.3205e-05	0.48077	109000	1.3924e-07	2.1722e-06	0.035046	202580	0.71878	0.82855	0.24076	159390
PC_ae_C34_1	140	metab	1.58846e-05	-0.46338	307210	4.4161e-07	6.8891e-06	-0.45458	305370	7.7289e-07	1.1303e-05	-0.40114	294150	1.69e-05	0.00065908	-0.35176	283780	0.0001891	0.0010056	0.10806	187250	0.26564	0.47547	0.25964	2.7681	0.0066559	0.070795	0.30006	146940	0.0016048	0.016327	0.33479	139650	0.00039776	0.001825	0.42588	120530	4.3255e-06	3.4902e-05	0.35544	135310	0.00016005	0.00076432	-0.27648	267980	0.0037736	0.042049	-0.055814	221650
C14_1	10	metab	2.07793e-05	0.44674	116150	1.257e-06	1.5481e-05	0.42635	120430	4.2092e-06	5.472e-05	0.32771	141140	0.00053581	0.0046437	0.40679	124540	1.2497e-05	0.00014621	-0.0077291	211560	0.93672	0.96561	-0.13339	-1.3857	0.16876	0.38339	-0.22001	256120	0.022139	0.093318	-0.38179	290080	4.5605e-05	0.00035314	-0.45982	306470	5.5476e-07	6.8324e-06	-0.41067	296150	1.0123e-05	8.7729e-05	0.18214	171700	0.059215	0.18981	-0.016422	213380
PC_ae_C40_3	158	metab	2.43601e-05	-0.42657	299490	4.1557e-06	3.3532e-05	-0.34047	281410	0.00031158	0.0016571	-0.23154	258540	0.015906	0.057261	-0.41185	296400	9.4894e-06	0.00011687	-0.12561	236300	0.1952	0.39696	0.057061	0.58843	0.55749	0.73702	0.085296	192030	0.3801	0.5326	0.44594	116320	1.3197e-06	1.8165e-05	0.45612	114180	7.0172e-07	8.1314e-06	0.45878	113620	5.9301e-07	6.6078e-06	-0.057514	222010	0.55436	0.71275	0.1562	177140
C8	41	metab	2.95578e-05	0.454	114620	8.0168e-07	1.0422e-05	0.40898	124080	1.1101e-05	0.00010379	0.33326	139970	0.00042444	0.0043182	0.37926	130310	5.169e-05	0.00043372	-0.0082215	211660	0.9327	0.96561	-0.14391	-1.4972	0.13732	0.34443	-0.20966	253950	0.029425	0.10818	-0.38777	291340	3.3772e-05	0.00029173	-0.44245	302820	1.6313e-06	1.5269e-05	-0.40394	294730	1.456e-05	0.00011748	0.18542	171010	0.054708	0.18288	-0.037604	217830
PC_aa_C42_0	128	metab	3.20722e-05	0.46024	113310	5.4018e-07	7.7601e-06	0.41481	122850	8.0636e-06	8.5768e-05	0.36266	133800	0.00011472	0.0017442	0.34937	136590	0.0002106	0.0010951	-0.048881	220200	0.61541	0.79239	-0.20236	-2.1275	0.0357	0.16142	-0.23887	260080	0.012788	0.069589	-0.36829	287250	8.7954e-05	0.00054161	-0.42298	298730	5.1023e-06	3.7311e-05	-0.37832	289360	5.4148e-05	0.00033344	0.22345	163020	0.020091	0.14156	-0.012765	212610
C10_1	3	metab	4.88235e-05	0.44534	116440	1.3695e-06	1.6023e-05	0.41387	123050	8.4943e-06	8.642e-05	0.34844	136780	0.00021945	0.0028066	0.35895	134580	0.00013623	0.00079696	-0.043262	219020	0.65663	0.8008	-0.21668	-2.2852	0.024293	0.14363	-0.2358	259440	0.014018	0.074553	-0.35883	285270	0.000137	0.00080142	-0.4245	299050	4.6807e-06	3.6509e-05	-0.37593	288850	6.0879e-05	0.00035614	0.21269	165280	0.027111	0.14898	-0.0039907	210770
Total_lysoPC___Total_PC	229	Ratio	5.48973e-05	-0.10734	232470	0.26886	0.37007	-0.28629	270040	0.0026665	0.0089139	-0.34533	282430	0.00025188	0.0028066	0.026899	204290	0.78229	0.8308	0.43751	118090	2.1931e-06	0.00025659	0.38252	4.2625	4.3981e-05	0.0020583	0.44158	117230	1.7199e-06	0.00010061	-0.17486	246640	0.070287	0.12555	0.019768	205780	0.83908	0.87654	-0.13822	238950	0.15371	0.22341	-0.42506	299170	4.5309e-06	0.00035341	-0.42643	299460
C14_2	12	metab	6.04785e-05	0.42841	120000	3.7383e-06	3.1242e-05	0.41491	122830	8.0199e-06	8.5768e-05	0.32832	141010	0.00052249	0.0046437	0.37847	130480	5.3751e-05	0.00043372	-0.030368	216310	0.75504	0.8834	-0.16356	-1.7069	0.090768	0.28825	-0.22935	258080	0.016956	0.08613	-0.35208	283850	0.00018641	0.00096935	-0.43249	300730	2.9486e-06	2.5554e-05	-0.37938	289580	5.1396e-05	0.00032505	0.19476	169050	0.043404	0.16928	0.0037638	209140
C12_1	8	metab	7.48317e-05	0.44324	116880	1.5558e-06	1.6548e-05	0.38334	129460	4.2225e-05	0.00030671	0.33011	140630	0.00048473	0.0046437	0.34131	138280	0.00030048	0.001465	-0.015789	213250	0.87116	0.9494	-0.15146	-1.5776	0.11764	0.33569	-0.20041	252010	0.037561	0.1194	-0.37383	288410	6.7417e-05	0.00045073	-0.41088	296190	1.0007e-05	7.0959e-05	-0.37976	289660	5.0432e-05	0.00032505	0.18782	170510	0.051597	0.18287	-0.045762	219540
C10	2	metab	7.98002e-05	0.43003	119660	3.4047e-06	3.0642e-05	0.39096	127860	2.8708e-05	0.00022392	0.31162	144510	0.0010274	0.006817	0.36999	132260	8.1096e-05	0.00059302	-0.0011748	210180	0.99037	0.99462	-0.13799	-1.4344	0.1544	0.36941	-0.1964	251170	0.04163	0.12651	-0.37134	287890	7.6009e-05	0.00049406	-0.42692	299560	4.0747e-06	3.4052e-05	-0.38965	291730	3.0705e-05	0.00021773	0.16984	174280	0.078872	0.2307	-0.036608	217620
H1	187	summe	8.95605e-05	0.062523	196810	0.52034	0.60577	0.26038	155270	0.0064978	0.018542	0.30239	146450	0.0014689	0.0085929	-0.029886	216210	0.75882	0.81826	-0.42028	298170	5.9433e-06	0.00046358	-0.39268	-4.396	2.6285e-05	0.0015377	-0.41869	297830	6.4965e-06	0.00030404	0.20309	167300	0.035027	0.073181	-0.0011671	210180	0.99044	0.99044	0.15761	176850	0.10329	0.15866	0.39239	127560	2.6679e-05	0.0010405	0.43252	119130
C5_DC__C6_OH	34	metab	9.51099e-05	0.41239	123360	9.2161e-06	6.9567e-05	0.28931	149200	0.0023912	0.0081093	0.22605	162480	0.018653	0.064441	0.33956	138650	0.0003242	0.0015173	0.11781	185200	0.22461	0.42387	-0.048473	-0.49965	0.61836	0.76717	-0.061568	222860	0.52674	0.67724	-0.4289	299970	3.6353e-06	4.2533e-05	-0.3983	293550	1.9625e-05	0.0001148	-0.41921	297940	6.3129e-06	5.6816e-05	0.05877	197600	0.54573	0.70866	-0.18342	248440
SM__OH__C22_1	174	metab	0.000103527	-0.34182	281690	0.00029381	0.0014031	-0.21439	254940	0.025878	0.058225	-0.10347	231650	0.2866	0.47229	-0.36584	286740	9.8808e-05	0.0006606	-0.23477	259220	0.014456	0.1032	-0.076883	-0.79391	0.42902	0.62412	-0.052388	220930	0.59025	0.72314	0.43942	117690	1.9579e-06	2.5453e-05	0.39156	127730	2.784e-05	0.0001515	0.43956	117660	1.941e-06	2.0645e-05	0.071296	194970	0.46341	0.63414	0.25926	155510
PC_ae_C44_5	170	metab	0.000124709	0.3887	128330	3.2217e-05	0.00020199	0.40827	124220	1.1532e-05	0.00010379	0.29874	147220	0.0016863	0.0096242	0.38644	128810	3.6128e-05	0.00033816	-0.028956	216010	0.7661	0.89054	-0.17481	-1.8279	0.070381	0.24882	-0.22755	257700	0.017864	0.087088	-0.31859	276820	0.00077843	0.0031956	-0.42374	298890	4.8864e-06	3.6884e-05	-0.36032	285580	0.00012791	0.00066712	0.17793	172580	0.065427	0.20689	0.031968	203220
PC_aa_C34_3	107	metab	0.000140094	-0.37098	287820	7.7342e-05	0.00042088	-0.26787	266170	0.0050664	0.014879	-0.16304	244160	0.091806	0.20857	-0.37358	288360	6.8221e-05	0.00051496	-0.17187	246010	0.07531	0.21618	-0.056263	-0.58018	0.56302	0.74016	0.01725	206310	0.85935	0.92668	0.42615	120470	4.2585e-06	4.5295e-05	0.40789	124300	1.1776e-05	7.8732e-05	0.43206	119230	3.0237e-06	2.9481e-05	0.0047927	208930	0.96074	0.97745	0.19928	168100
PC_ae_C38_6	155	metab	0.000183729	0.36159	134020	0.00012055	0.00061321	0.4087	124130	1.1269e-05	0.00010379	0.29265	148500	0.0021153	0.011103	0.37866	130440	5.3259e-05	0.00043372	-0.051031	220650	0.59993	0.79239	-0.15896	-1.6577	0.10034	0.29571	-0.2441	261180	0.0109	0.062212	-0.28163	269060	0.0031502	0.010382	-0.40814	295620	1.1618e-05	7.8732e-05	-0.3322	279670	0.00044397	0.0018226	0.18661	170760	0.05314	0.18287	0.069834	195270
SM_C26_1	186		0.000289549	0.027094	204250	0.78075	0.84975	-0.16197	243940	0.093981	0.1702	-0.22534	257240	0.019036	0.064441	0.11327	186150	0.24313	0.35782	0.40025	125910	1.7709e-05	0.001036	0.34543	3.7897	0.00025083	0.0075076	0.35511	135380	0.00016249	0.0038023	-0.26837	266270	0.0049809	0.015137	-0.092371	229330	0.3417	0.44614	-0.23269	258780	0.015375	0.035622	-0.33968	281240	0.00032248	0.0075461	-0.41314	296670
SM__OH__C14_1	172		0.000309076	-0.30602	274180	0.0012782	0.0046734	-0.40591	295150	1.3098e-05	0.00011351	-0.29055	270930	0.0022849	0.011376	-0.34279	281900	0.00028167	0.0014329	0.11326	186160	0.24317	0.44454	0.21292	2.2436	0.026939	0.1466	0.28686	149710	0.0026124	0.024453	0.19546	168900	0.04264	0.086015	0.36166	134010	0.00012017	0.00054076	0.25949	155460	0.0066894	0.018859	-0.21926	255960	0.022613	0.14156	-0.15482	242440
PC_aa_C42_6	133		0.000347051	-0.31644	276370	0.00084864	0.0032554	-0.27067	266760	0.0046076	0.014002	-0.12496	236170	0.19753	0.35017	-0.39748	293380	2.0482e-05	0.00020844	-0.16965	245550	0.079213	0.21807	-0.045213	-0.46597	0.64219	0.77663	0.024415	204810	0.80196	0.88518	0.3776	130660	5.6096e-05	0.0004102	0.40529	124850	1.3546e-05	8.5666e-05	0.40911	124050	1.1021e-05	9.2104e-05	0.024262	204840	0.80317	0.86864	0.14759	178950
lysoPC_a_C18_1	86		0.000388243	-0.19626	251130	0.041783	0.086525	-0.31789	276670	0.00080079	0.0032874	-0.37055	287720	7.8975e-05	0.0013875	-0.037059	217710	0.70337	0.77636	0.37366	131490	6.7982e-05	0.0019885	0.39841	4.4722	1.9509e-05	0.0015217	0.41205	123430	9.3871e-06	0.0003661	-0.058852	222290	0.54517	0.64105	0.098912	189170	0.30846	0.41482	-0.034781	217240	0.72082	0.77727	-0.40408	294760	1.445e-05	0.00084535	-0.33623	280520
C18_1	22		0.000397641	0.37343	131540	6.8738e-05	0.00038297	0.31945	142870	0.00075177	0.0031413	0.21922	163910	0.022638	0.071584	0.36672	132950	9.4742e-05	0.00065205	0.082951	192520	0.39338	0.6262	-0.044809	-0.4618	0.64517	0.77663	-0.1046	231890	0.28133	0.43888	-0.37385	288420	6.7335e-05	0.00045073	-0.40379	294700	1.4675e-05	9.0367e-05	-0.39233	292300	2.676e-05	0.000202	0.07399	194400	0.44664	0.62211	-0.10136	231210
SM_C22_3	182		0.000441063	0.34522	137460	0.00025319	0.0012343	0.40032	125890	1.7641e-05	0.00014743	0.30429	146050	0.0013662	0.008197	0.3401	138540	0.00031673	0.0015126	-0.089387	228700	0.35759	0.61077	-0.17615	-1.8424	0.068208	0.24555	-0.26523	265620	0.0055342	0.037	-0.24398	261150	0.010939	0.027823	-0.37407	288460	6.6633e-05	0.00033175	-0.29125	271080	0.0022274	0.007341	0.21375	165060	0.026332	0.14898	0.10073	188790
PC_ae_C40_6	161		0.000474746	0.38835	128410	3.2801e-05	0.00020199	0.35564	135270	0.00015863	0.00094658	0.2789	151380	0.0034681	0.015913	0.34131	138280	0.00030052	0.001465	0.0030597	209290	0.97493	0.9878	-0.16346	-1.7059	0.090962	0.28825	-0.1762	246920	0.068132	0.17913	-0.33787	280870	0.00034862	0.0016648	-0.39076	291970	2.9005e-05	0.00015425	-0.35645	284760	0.00015286	0.00075199	0.14977	178490	0.12184	0.3133	-0.033383	216940
lysoPC_a_C16_0	82		0.000485684	-0.22196	256530	0.020959	0.047616	-0.33913	281130	0.00033026	0.0017174	-0.37391	288430	6.7166e-05	0.0013875	-0.078003	226310	0.42231	0.54297	0.34878	136710	0.00021619	0.0038913	0.34491	3.7832	0.00025667	0.0075076	0.40643	124610	1.2739e-05	0.00042585	-0.02139	214420	0.82608	0.87865	0.13813	180930	0.15396	0.23394	0.0066122	208550	0.94585	0.95401	-0.3924	292310	2.6667e-05	0.0010405	-0.3167	276420
Total_AC___C0	224		0.000495882	0.40119	125710	1.6849e-05	0.00011947	0.36153	134040	0.00012091	0.00076468	0.32131	142480	0.00069733	0.005531	0.29707	147570	0.0017957	0.0065655	-0.051067	220650	0.59967	0.79239	-0.17894	-1.8725	0.063894	0.23732	-0.21365	254790	0.026408	0.10299	-0.31587	276240	0.00086827	0.003503	-0.36327	286200	0.00011146	0.00051236	-0.32322	277790	0.0006449	0.0024057	0.20219	167490	0.035863	0.16401	-0.0059332	211180
Kynurenine	70		0.000500716	-0.19035	249900	0.048463	0.096925	-0.035805	217450	0.71296	0.81781	0.067509	195760	0.48755	0.70862	-0.26599	265780	0.0053953	0.016833	-0.33522	280310	0.00039066	0.0065296	-0.23426	-2.4808	0.01468	0.1145	-0.21004	254030	0.029126	0.10818	0.36983	132290	8.1732e-05	0.0005169	0.26337	154640	0.0058875	0.014975	0.35743	134900	0.00014614	0.00074343	0.21867	164030	0.022989	0.14156	0.34402	137710
SDMA___Arg	218		0.000513572	0.25769	155840	0.0070917	0.020371	0.066119	196050	0.49658	0.66781	0.022147	205280	0.82003	0.92699	0.22262	163200	0.02057	0.049983	0.26826	153620	0.0049992	0.050496	0.082322	0.85045	0.39699	0.59933	0.15416	177570	0.11118	0.26278	-0.38712	291200	3.4908e-05	0.00029173	-0.25649	263780	0.0073737	0.018553	-0.35023	283460	0.00020259	0.00089447	-0.13363	237990	0.16796	0.35111	-0.33519	280300
PC_aa_C36_6	115		0.000523681	-0.23238	258720	0.015517	0.037812	-0.11882	234880	0.22066	0.34195	0.012216	207370	0.90015	0.9284	-0.32905	279010	0.00050687	0.0021964	-0.29451	271760	0.0019752	0.024327	-0.21484	-2.2648	0.025557	0.14363	-0.13849	239010	0.15289	0.29814	0.38128	129890	4.6783e-05	0.00035314	0.32467	141780	0.00060778	0.0022939	0.38838	128400	3.2746e-05	0.00022537	0.16654	174970	0.084947	0.24241	0.28342	150430
C12	6		0.000526806	0.38108	129930	4.7236e-05	0.00027633	0.39106	127840	2.8568e-05	0.00022392	0.3456	137380	0.00024893	0.0028066	0.29082	148880	0.0022626	0.0080221	-0.11453	233980	0.23789	0.43833	-0.21617	-2.2795	0.024641	0.14363	-0.27338	267330	0.0041996	0.028903	-0.25963	264440	0.0066583	0.019001	-0.35135	283700	0.00019263	0.00081956	-0.28181	269090	0.0031301	0.009766	0.24984	157480	0.0091159	0.087848	0.076799	193810
lysoPC_a_C26_0	91		0.000530777	-0.23204	258650	0.015674	0.037812	-0.08445	227660	0.38486	0.54581	0.017817	206190	0.85478	0.92822	-0.289	270610	0.0024175	0.0084432	-0.30326	273600	0.001421	0.020782	-0.18768	-1.9673	0.051766	0.20189	-0.16416	244400	0.089576	0.22783	0.38634	128830	3.632e-05	0.00029307	0.2954	147920	0.0019111	0.0060432	0.37643	130910	5.9404e-05	0.00035614	0.17433	173340	0.071153	0.21497	0.31845	143080
Total_lysoPC	228		0.000558315	-0.27962	268640	0.0033807	0.011142	-0.37093	287800	7.7543e-05	0.00052909	-0.38574	290910	3.7432e-05	0.0010949	-0.14166	239670	0.14362	0.23667	0.29999	146960	0.001609	0.022147	0.33049	3.6052	0.00047712	0.01015	0.38911	128250	3.1554e-05	0.00092295	0.058357	197680	0.54856	0.64182	0.2056	166770	0.032787	0.070386	0.085492	191990	0.379	0.45963	-0.37233	288100	7.2481e-05	0.0021201	-0.26347	265240
PC_aa_C36_5	114		0.000623555	-0.33832	280960	0.000342	0.001539	-0.3705	287720	7.9138e-05	0.00052909	-0.25478	263420	0.0077909	0.030899	-0.36491	286540	0.00010323	0.00067102	0.016637	206440	0.86431	0.9494	0.1006	1.0411	0.30021	0.51278	0.20135	167660	0.036652	0.1194	0.28254	150620	0.0030501	0.010196	0.3896	128140	3.0778e-05	0.00016005	0.3284	140990	0.00052062	0.0021004	-0.14737	240870	0.128	0.31864	-0.035684	217430
PC_ae_C36_4	147		0.000661928	0.029179	203810	0.76435	0.83579	0.25369	156670	0.0080663	0.021449	0.18461	171180	0.055783	0.13887	0.10789	187280	0.26637	0.38007	-0.26721	266030	0.005179	0.050496	-0.26735	-2.8565	0.0051562	0.063503	-0.31839	276780	0.00078467	0.0096638	0.13827	180910	0.15354	0.22771	-0.089222	228660	0.35848	0.45838	0.057018	197960	0.55779	0.64296	0.24533	158430	0.010494	0.090201	0.36095	134160
PC_ae_C34_2	141		0.000672884	-0.39079	291970	2.8966e-05	0.00018828	-0.32108	277340	0.00070381	0.0030499	-0.26994	266600	0.0047238	0.020098	-0.30754	274500	0.001205	0.004548	-0.020578	214250	0.83258	0.93227	0.064248	0.66284	0.50887	0.6883	0.14455	179590	0.13555	0.27999	0.3507	136310	0.00019834	0.0010089	0.36708	132870	9.3168e-05	0.00045419	0.35232	135970	0.00018442	0.00084616	-0.1354	238360	0.16237	0.35111	0.076461	193880
Gly	50		0.000688735	-0.085796	227950	0.3773	0.46714	-0.24681	261750	0.010023	0.025725	-0.29524	271910	0.0019224	0.010564	0.023909	204910	0.80598	0.84196	0.3811	129930	4.72e-05	0.0016122	0.34828	3.8252	0.0002211	0.0075076	0.38372	129380	4.1427e-05	0.0010771	-0.15898	243310	0.1003	0.16366	0.014048	206980	0.88526	0.90459	-0.125	236170	0.19742	0.27829	-0.36723	287030	9.2488e-05	0.0024047	-0.37597	288860
PC_aa_C36_3	112		0.000700898	-0.31714	276510	0.00082505	0.0032177	-0.15727	242950	0.10406	0.18447	-0.10769	232540	0.26729	0.45323	-0.2648	265520	0.0056151	0.017082	-0.19871	251650	0.039239	0.15563	-0.082659	-0.85395	0.39506	0.59933	-0.060536	222640	0.5337	0.68244	0.39599	126800	2.2137e-05	0.00019923	0.30898	145070	0.0011395	0.0038645	0.37059	132130	7.8812e-05	0.00044981	0.049425	199560	0.61147	0.75208	0.2649	154320
PC_ae_C36_3	146		0.000753532	-0.36819	287230	8.8377e-05	0.00047001	-0.21629	255340	0.024561	0.055799	-0.22441	257040	0.019553	0.064441	-0.21249	254540	0.027257	0.063782	-0.068288	224270	0.48254	0.697	0.04439	0.45748	0.64827	0.77663	0.054321	198530	0.5766	0.71388	0.36035	134280	0.00012772	0.00076634	0.28962	149130	0.0023643	0.0072796	0.32312	142100	0.0006477	0.0024057	-0.084768	227730	0.38307	0.56376	0.1774	172690
PC_aa_C40_6	127		0.00077425	0.33242	140150	0.0004399	0.0019067	0.38872	128330	3.2185e-05	0.00024295	0.37067	132120	7.85e-05	0.0013875	0.22116	163510	0.021439	0.051191	-0.21299	254650	0.026885	0.12839	-0.33658	-3.68	0.00036855	0.0094457	-0.3393	281170	0.00032779	0.0054788	-0.15727	242950	0.10405	0.16791	-0.28281	269310	0.00302	0.0089455	-0.18426	248620	0.056262	0.1088	0.31691	143400	0.00083266	0.017713	0.1786	172440
C2___C0	202		0.000874562	0.38696	128700	3.5184e-05	0.00021111	0.3552	135360	0.00016181	0.00094658	0.32477	141750	0.00060514	0.0050572	0.27436	152340	0.0040602	0.013573	-0.073542	225370	0.44941	0.67846	-0.18859	-1.9771	0.050622	0.20189	-0.22555	257290	0.018922	0.089617	-0.2898	270770	0.0023484	0.0080812	-0.34153	281630	0.00029757	0.0011802	-0.29653	272180	0.0018325	0.0062145	0.21627	164530	0.02457	0.14373	0.015005	206780
Total_SM_OH	237		0.000896433	-0.33832	280960	0.00034195	0.001539	-0.32776	278740	0.00053475	0.0024535	-0.21122	254280	0.02821	0.084631	-0.3676	287110	9.0893e-05	0.00064452	-0.054548	221390	0.575	0.78511	0.073459	0.75835	0.44992	0.64196	0.13043	182550	0.17847	0.33637	0.3261	141470	0.00057287	0.0024378	0.39156	127730	2.7839e-05	0.0001515	0.36025	134300	0.00012829	0.00066712	-0.085069	227790	0.38138	0.56376	0.045689	200340
SM_C26_0	185		0.000944361	-0.26573	265720	0.0054429	0.016524	-0.38285	290310	4.3254e-05	0.00030671	-0.31877	276860	0.00077266	0.0058323	-0.24507	261380	0.010578	0.028129	0.20697	166480	0.031617	0.13863	0.26364	2.8139	0.0058358	0.065028	0.337	139190	0.00036196	0.0056466	0.10326	188260	0.28758	0.36773	0.27577	152040	0.0038671	0.010902	0.15791	176780	0.10263	0.15866	-0.28547	269860	0.0027472	0.035319	-0.22829	257860
PC_ae_C42_2	164		0.00129657	-0.33241	279720	0.00044001	0.0019067	-0.33458	280170	0.00040131	0.0019564	-0.22449	257060	0.019508	0.064441	-0.35444	284340	0.0001675	0.00093319	-0.02589	215370	0.79027	0.91095	0.09819	1.0158	0.31202	0.51913	0.15337	177740	0.11302	0.26447	0.30345	146230	0.0014106	0.0052395	0.37982	130200	5.0286e-05	0.0002558	0.33936	138690	0.00032701	0.0013664	-0.10783	232570	0.26664	0.45543	0.016776	206410
PC_ae_C44_6	171		0.00151445	0.37345	131530	6.8676e-05	0.00038297	0.30507	145890	0.0013254	0.0048458	0.26426	154460	0.0057158	0.023465	0.28245	150640	0.0030589	0.010374	0.0093665	207970	0.92335	0.96561	-0.11619	-1.2044	0.23111	0.47026	-0.14377	240120	0.1377	0.2802	-0.32884	278970	0.00051122	0.0022571	-0.34247	281830	0.00028569	0.0011526	-0.32779	278750	0.00053407	0.0021182	0.1384	180880	0.15316	0.35011	-0.068204	224250
PC_aa_C38_4	119		0.00177576	0.15179	178070	0.11683	0.1981	0.31711	143360	0.00082596	0.0033323	0.27625	151940	0.0038035	0.017116	0.14256	180010	0.14108	0.23414	-0.2721	267060	0.0043888	0.048648	-0.30838	-3.3377	0.0011662	0.019157	-0.34931	283270	0.00021109	0.0044904	0.035176	202550	0.71779	0.79228	-0.1594	243400	0.099402	0.16153	-0.024619	215100	0.80034	0.8436	0.29774	147430	0.0017512	0.025611	0.31154	144530
PC_ae_C38_4	153		0.00193786	-0.010769	212190	0.91192	0.93592	0.20506	166880	0.033256	0.072055	0.14659	179160	0.13005	0.26462	0.069339	195380	0.4758	0.57262	-0.25228	262900	0.0084384	0.075946	-0.2521	-2.6822	0.0084857	0.086333	-0.28339	269430	0.002959	0.025274	0.1637	175570	0.090487	0.15344	-0.046519	219700	0.6326	0.69172	0.088423	191370	0.36282	0.44829	0.21658	164470	0.024364	0.14373	0.34444	137620
X_C2_C3____C0	188		0.00204777	0.36577	133150	9.9116e-05	0.0005154	0.33463	139680	0.00040051	0.0019564	0.31066	144720	0.0010671	0.006817	0.25254	156920	0.0083682	0.023311	-0.075515	225790	0.4373	0.66447	-0.1829	-1.9154	0.058134	0.21941	-0.21643	255370	0.024467	0.09871	-0.27026	266670	0.0046732	0.014388	-0.31788	276670	0.00080093	0.0028833	-0.27505	267680	0.003965	0.011895	0.20968	165920	0.029408	0.15292	0.016937	206380
SM__OH__C16_1	173		0.00213925	-0.26989	266590	0.0047314	0.014762	-0.36591	286750	9.8484e-05	0.00064015	-0.31498	276060	0.00089951	0.0063784	-0.22952	258120	0.016871	0.042449	0.19586	168820	0.042211	0.15931	0.24593	2.6122	0.010301	0.090051	0.31962	142830	0.00074659	0.0096638	0.11366	186070	0.2415	0.32543	0.26598	154100	0.0053974	0.014386	0.15907	176540	0.10009	0.15866	-0.27737	268160	0.0036583	0.042049	-0.203	252550
C3_DC__C4_OH	31		0.00214267	0.29884	147200	0.0016803	0.0059576	0.26334	154650	0.0058943	0.017028	0.14179	180170	0.14327	0.28172	0.35219	136000	0.00018549	0.0010056	0.12137	184460	0.21085	0.41246	0.042724	0.44027	0.66063	0.7785	-0.05266	220990	0.58832	0.72314	-0.33283	279810	0.00043241	0.0019459	-0.36587	286740	9.8634e-05	0.00047103	-0.36055	285630	0.00012655	0.00066712	0.011087	207610	0.90933	0.9457	-0.10855	232720
SM_C18_1	180		0.00246767	0.25289	156840	0.0082754	0.023331	0.28074	151000	0.0032504	0.010278	0.13018	182600	0.17931	0.32707	0.36404	133510	0.00010752	0.00067252	0.086045	191870	0.37591	0.6262	-0.018319	-0.18864	0.85074	0.90487	-0.089081	228640	0.35924	0.52251	-0.27146	266920	0.0044856	0.014184	-0.35765	285020	0.00014464	0.00062676	-0.32352	277850	0.00063701	0.0024057	0.023965	204900	0.80554	0.86864	-0.031163	216480
SM__OH__C24_1	176		0.00269755	-0.27442	267540	0.0040522	0.012989	-0.34211	281760	0.00029012	0.0015788	-0.22738	257670	0.017952	0.063647	-0.32428	278010	0.00061755	0.0025352	0.047358	199990	0.62647	0.79239	0.14612	1.5207	0.13131	0.34228	0.20945	165960	0.029589	0.10818	0.20845	166170	0.030394	0.064657	0.33661	139270	0.00036812	0.0014121	0.26271	154780	0.0060185	0.017387	-0.14918	241250	0.12335	0.31373	-0.086143	228020
Creatinine	68		0.0029191	0.24836	157800	0.0095501	0.025395	0.14579	179330	0.13219	0.22745	0.041653	201190	0.66864	0.82917	0.29976	147000	0.0016231	0.0060288	0.22536	162620	0.019029	0.11392	0.13725	1.4266	0.15663	0.37022	0.079279	193290	0.41473	0.5598	-0.35278	284000	0.00018059	0.00096935	-0.30921	274850	0.0011294	0.0038645	-0.35625	284720	0.00015425	0.00075199	-0.099746	230870	0.30438	0.48784	-0.23105	258440
lysoPC_a_C28_1	94		0.00305492	-0.2515	262730	0.0086504	0.023814	-0.23733	259760	0.013392	0.033225	-0.093532	229570	0.33564	0.53456	-0.35507	284470	0.00016283	0.0009293	-0.14429	240220	0.13626	0.31606	-0.022193	-0.22855	0.81966	0.8758	0.026241	204430	0.78748	0.87827	0.30589	145720	0.0012842	0.0048469	0.35061	136330	0.00019916	0.00083222	0.34444	137620	0.000262	0.0011147	0.027559	204150	0.77708	0.8537	0.10385	188130
Asp	46		0.00312521	0.17438	173330	0.071075	0.12993	0.31516	143770	0.00089312	0.0035422	0.29184	148670	0.0021794	0.011103	0.13181	182260	0.1739	0.27311	-0.27089	266800	0.0045738	0.048648	-0.31512	-3.4186	0.00089439	0.016429	-0.34569	282510	0.00024791	0.0048342	0.014891	206810	0.87843	0.92176	-0.15985	243490	0.098424	0.16106	-0.033922	217060	0.72745	0.77727	0.30555	145790	0.0013015	0.025379	0.28926	149210
Tyr___Phe	239		0.00335169	-0.22126	256380	0.021376	0.048096	-0.16169	243880	0.094555	0.1702	-0.025313	215250	0.79484	0.91353	-0.32815	278820	0.00052621	0.0022251	-0.22005	256130	0.022119	0.11898	-0.097912	-1.0129	0.3134	0.51913	-0.064542	223480	0.50693	0.65901	0.32609	141480	0.00057299	0.0024378	0.31994	142770	0.00073716	0.002738	0.34944	136570	0.0002099	0.00090955	0.10574	187740	0.2761	0.46818	0.19014	170020
PC_aa_C40_5	126		0.00352602	-0.26746	266080	0.0051359	0.015813	-0.1657	244720	0.086567	0.15826	-0.072631	225180	0.45506	0.66971	-0.29527	271920	0.0019198	0.0069114	-0.19731	251360	0.04068	0.15605	-0.051058	-0.52636	0.59974	0.75451	-0.050983	220640	0.60028	0.73064	0.35215	136010	0.00018584	0.00096935	0.31295	144240	0.00097502	0.0034569	0.35333	135760	0.00017621	0.00082464	0.067696	195720	0.48635	0.65784	0.21309	165200
C3	26		0.00373281	-0.32755	278700	0.00053943	0.002295	-0.29954	272820	0.0016366	0.0058027	-0.21791	255680	0.023482	0.073189	-0.31201	275430	0.0010119	0.0039462	-0.030895	216420	0.75093	0.883	0.073525	0.75904	0.44951	0.64196	0.13007	182630	0.17969	0.33637	0.30231	146470	0.0014736	0.0053877	0.34715	137060	0.00023243	0.00095418	0.32226	142280	0.00067062	0.0024519	-0.10154	231250	0.29571	0.48388	0.046104	200260
PC_aa_C36_2	111		0.00375156	-0.31055	275130	0.0010716	0.0040364	-0.17956	247630	0.06296	0.12572	-0.14515	240410	0.13392	0.27014	-0.2382	259940	0.013046	0.03392	-0.1297	237160	0.18094	0.37815	-0.0077517	-0.079811	0.93654	0.95699	-0.0024488	210450	0.97993	0.98838	0.34806	136860	0.00022325	0.0010886	0.2872	149640	0.0025807	0.0078426	0.32662	141360	0.00056059	0.0021863	-0.0083874	211690	0.93135	0.96007	0.19688	168600
PC_aa_C36_1	110		0.00434447	-0.29977	272870	0.0016223	0.0058403	-0.14124	239580	0.14483	0.24382	-0.15728	242950	0.10403	0.22751	-0.16079	243690	0.09644	0.17472	-0.097148	230330	0.31721	0.55393	0.029315	0.30195	0.76328	0.84249	-0.0029443	210550	0.97587	0.98838	0.31881	143000	0.00077146	0.0031956	0.22691	162300	0.018198	0.040946	0.27631	151930	0.0037956	0.011535	-0.03265	216790	0.73729	0.83345	0.20055	167830
Gln	48		0.00445528	-0.15839	243190	0.10158	0.18144	-0.30986	274980	0.0011007	0.0041544	-0.23733	259760	0.013394	0.048972	-0.19217	250280	0.046324	0.098544	0.20069	167800	0.037285	0.15043	0.2302	2.4355	0.016541	0.12096	0.29845	147280	0.0017052	0.016626	0.014231	206950	0.88378	0.92324	0.19792	168380	0.040044	0.082922	0.078558	193440	0.41901	0.50024	-0.23783	259860	0.013192	0.1029	-0.25511	263490
total_DMA	80		0.00445806	0.15596	177190	0.107	0.18825	-0.034695	217220	0.72148	0.81955	-0.043977	219170	0.65132	0.82917	0.11267	186280	0.24565	0.35927	0.25613	156160	0.0074607	0.069832	0.14491	1.5078	0.13457	0.34228	0.19745	168480	0.040532	0.1248	-0.29167	271170	0.002193	0.0076593	-0.13917	239150	0.15086	0.23073	-0.24398	261150	0.010942	0.027239	-0.16295	244140	0.091993	0.25627	-0.32606	278390
Ser	59		0.00466079	0.14763	178940	0.12731	0.2128	-0.0083385	211680	0.93175	0.96571	-0.071805	225010	0.46022	0.67307	0.18381	171350	0.056877	0.11279	0.29176	148680	0.0021857	0.025572	0.20962	2.2072	0.029456	0.15317	0.20449	167010	0.033767	0.11383	-0.30628	274230	0.0012654	0.0048469	-0.1879	249380	0.051493	0.097962	-0.28224	269180	0.0030828	0.0097483	-0.19741	251380	0.040575	0.16628	-0.31795	276680
SM__OH__C22_2	175		0.00529165	-0.29283	271410	0.0021019	0.007341	-0.31239	275520	0.00099676	0.0038236	-0.21197	254430	0.027644	0.084009	-0.3165	276380	0.00084648	0.0034151	0.00042653	209840	0.9965	0.9965	0.10553	1.0926	0.27705	0.49496	0.16041	176260	0.097234	0.2395	0.25309	156800	0.0082222	0.022162	0.33769	139040	0.00035134	0.0013702	0.29055	148940	0.0022853	0.0074271	-0.11532	234140	0.23463	0.40973	-0.014997	213080
lysoPC_a_C18_0	85		0.00644868	-0.27233	267110	0.0043541	0.013768	-0.32899	279000	0.00050813	0.002378	-0.32089	277300	0.0007091	0.005531	-0.17125	245890	0.07638	0.14298	0.20264	167390	0.035441	0.14549	0.26455	2.8243	0.0056615	0.065028	0.3023	146470	0.0014738	0.015676	0.11162	186500	0.25012	0.33067	0.22446	162810	0.019521	0.043503	0.13492	181610	0.16387	0.23671	-0.28427	269610	0.0028678	0.035319	-0.17295	246240
PC_ae_C36_5	148		0.00669774	0.23412	160790	0.014741	0.03709	0.32117	142510	0.0007011	0.0030499	0.21747	164280	0.023771	0.073189	0.28392	150330	0.0029037	0.0099923	-0.078775	226470	0.41772	0.65401	-0.14531	-1.5121	0.13349	0.34228	-0.22057	256240	0.021796	0.093318	-0.15435	242340	0.11071	0.17542	-0.29246	271330	0.0021307	0.0066479	-0.21034	254090	0.028891	0.061985	0.16085	176170	0.09631	0.26205	0.12281	184150
C16_1	17		0.00680324	0.32511	141680	0.00059672	0.0024934	0.25833	155700	0.0069469	0.019352	0.20976	165900	0.029345	0.086921	0.26477	154350	0.0056211	0.017082	0.041328	201260	0.67107	0.80529	-0.015762	-0.1623	0.87138	0.91436	-0.099489	230820	0.30563	0.45845	-0.30658	274300	0.0012506	0.0048469	-0.31187	275410	0.0010172	0.0035526	-0.30704	274390	0.0012284	0.0043551	0.091453	190730	0.34654	0.53	-0.086285	228050
lysoPC_a_C18_2	87		0.0070715	-0.25982	264480	0.0066179	0.019602	-0.33511	280290	0.0003924	0.0019564	-0.28742	270270	0.0025601	0.01248	-0.21966	256050	0.02236	0.052852	0.16273	175770	0.092436	0.24304	0.24024	2.548	0.012268	0.10253	0.28102	150940	0.0032184	0.025274	0.12522	183650	0.19662	0.27717	0.25511	156380	0.0077083	0.018987	0.16381	175550	0.090271	0.15197	-0.24442	261250	0.010793	0.090201	-0.16449	244470
alpha_AAA	66		0.00747332	0.077113	193750	0.42764	0.52119	0.22849	161970	0.017387	0.040283	0.23836	159890	0.012984	0.048276	0.0263	204410	0.78702	0.8308	-0.29841	272580	0.0017076	0.022199	-0.31461	-3.4124	0.0009127	0.016429	-0.32025	277170	0.00072779	0.0096638	0.11589	185600	0.23233	0.31607	-0.047408	219890	0.6261	0.69108	0.074705	194250	0.44225	0.52003	0.29145	148750	0.0022109	0.030432	0.31632	143530
PC_aa_C40_1	122		0.00748179	0.32236	142260	0.00066814	0.0026956	0.3066	145570	0.0012497	0.0046416	0.25893	155580	0.0068117	0.027482	0.26002	155350	0.0065747	0.019474	-0.042285	218810	0.66391	0.8008	-0.13789	-1.4333	0.15471	0.36941	-0.18187	248110	0.059593	0.16406	-0.25303	263050	0.0082397	0.022162	-0.30741	274470	0.0012111	0.0040487	-0.26744	266080	0.0051397	0.015034	0.16355	175600	0.090775	0.25592	0.010029	207830
Total_SM_non_OH	236		0.00830482	0.18271	171580	0.058399	0.11113	0.19299	169420	0.045382	0.094816	0.039016	201740	0.68849	0.8391	0.32786	141100	0.0005325	0.0022251	0.15211	178000	0.11606	0.2889	0.064721	0.66775	0.50575	0.68805	-0.00049828	210040	0.99592	0.99592	-0.25117	262660	0.008741	0.023243	-0.3056	274090	0.0012989	0.0042808	-0.29783	272460	0.0017451	0.0060051	-0.061407	222830	0.52782	0.69	-0.086915	228180
Pro	58		0.0110273	-0.20251	252450	0.035565	0.075657	-0.17294	246240	0.073481	0.13979	-0.040565	218450	0.6768	0.82917	-0.31022	275060	0.0010855	0.0041641	-0.17296	246250	0.073437	0.2148	-0.072306	-0.74639	0.45709	0.64672	-0.026152	215420	0.78819	0.87827	0.28106	150930	0.0032143	0.010447	0.30001	146950	0.0016074	0.0052242	0.31136	144570	0.0010382	0.0037374	0.071889	194840	0.45969	0.63275	0.13467	181660
C16_2_OH	20		0.0111902	0.28313	150500	0.0029864	0.0099942	0.31967	142830	0.0007453	0.0031413	0.28062	151020	0.0032638	0.015586	0.22255	163210	0.020612	0.049983	-0.12407	235980	0.20077	0.40154	-0.23029	-2.4364	0.016499	0.12096	-0.24528	261430	0.010509	0.061476	-0.16904	245420	0.080312	0.13921	-0.26576	265730	0.0054377	0.014386	-0.19502	250870	0.043118	0.087735	0.21974	163800	0.022311	0.14156	0.1066	187560
C14_2_OH	13		0.01182	0.31019	144810	0.0010867	0.0040364	0.22898	161860	0.017142	0.040258	0.19774	168420	0.040231	0.11019	0.23168	161300	0.015839	0.040728	0.043339	200840	0.65606	0.8008	-0.10627	-1.1003	0.27369	0.49496	-0.082196	227190	0.39772	0.54731	-0.2949	271840	0.0019468	0.0070085	-0.28233	269200	0.003073	0.0089886	-0.28652	270080	0.0026452	0.008479	0.083836	192330	0.38834	0.56795	-0.099971	230920
C5_OH__C3_DC_M	27		0.0121479	-0.24584	261540	0.010328	0.027155	-0.25129	262690	0.0087071	0.022893	-0.13396	238060	0.16693	0.31001	-0.31324	275690	0.00096362	0.0038218	-0.071551	224950	0.46181	0.68831	0.096589	0.99911	0.32002	0.52366	0.081808	192760	0.39996	0.54731	0.25649	156090	0.0073735	0.02054	0.3181	143150	0.00079387	0.0028833	0.29349	148320	0.0020509	0.006856	-0.033884	217050	0.72774	0.83068	0.041595	201200
SM_C18_0	179		0.0141782	0.20147	167640	0.036544	0.077039	0.29773	147430	0.0017517	0.0061177	0.20366	167180	0.034507	0.096127	0.25045	157360	0.0089429	0.024333	-0.094789	229830	0.32916	0.568	-0.14752	-1.5356	0.12761	0.34228	-0.21971	256060	0.022333	0.093318	-0.1163	234350	0.23065	0.31563	-0.25613	263700	0.0074601	0.018571	-0.1717	245980	0.075602	0.13821	0.16205	175910	0.093821	0.25828	0.14101	180330
PC_aa_C40_4	125		0.0142496	-0.19417	250700	0.044048	0.089628	-0.038625	218040	0.69145	0.80345	-0.014417	212960	0.88227	0.92822	-0.15541	242560	0.10826	0.19192	-0.20585	253150	0.032575	0.13863	-0.097917	-1.013	0.31337	0.51913	-0.12508	236190	0.19711	0.35783	0.29397	148220	0.0020153	0.0071452	0.18429	171250	0.056229	0.10483	0.26072	155200	0.0064259	0.018337	0.10394	188110	0.28439	0.47533	0.26461	154380
Met_SO___Met	210		0.014664	-0.18116	247970	0.060611	0.11346	-0.11189	233420	0.24896	0.37106	0.0013474	209650	0.98896	0.9932	-0.27165	266960	0.0044566	0.014688	-0.21623	255330	0.024596	0.12512	-0.1202	-1.2466	0.21528	0.45203	-0.088103	228430	0.36456	0.52336	0.28906	149250	0.0024123	0.0081808	0.26412	154490	0.0057437	0.014834	0.30287	146350	0.0014423	0.0050372	0.11814	185130	0.22332	0.39589	0.1959	168810
C18_1_OH	23		0.0147935	0.25749	155880	0.0071384	0.020371	0.31283	144260	0.00097947	0.00382	0.27327	152570	0.0042162	0.01827	0.2074	166390	0.031262	0.071718	-0.14234	239820	0.14168	0.32503	-0.16818	-1.7566	0.081876	0.28126	-0.25503	263470	0.0077279	0.046367	-0.13568	238420	0.16149	0.23471	-0.24533	261440	0.010493	0.025055	-0.16653	244890	0.084968	0.14728	0.22567	162560	0.01886	0.13792	0.13449	181700
PUFA__PC____MUFA__PC	216		0.0163838	0.21745	164280	0.023783	0.052012	0.24652	158180	0.010114	0.025725	0.30675	145540	0.0012423	0.0076502	0.04214	201090	0.66499	0.74454	-0.24437	261240	0.01081	0.087222	-0.27425	-2.9361	0.0040766	0.056113	-0.28531	269830	0.0027628	0.024865	-0.038597	218040	0.69167	0.77095	-0.11038	233110	0.25545	0.3558	-0.035283	217340	0.71697	0.77672	0.29924	147110	0.0016548	0.025611	0.17529	173130
PC_ae_C40_2	157		0.0173877	-0.25913	264340	0.0067672	0.019794	-0.30376	273700	0.001394	0.0050183	-0.23833	259970	0.012997	0.048276	-0.24567	261510	0.010384	0.027928	0.083304	192450	0.39137	0.6262	0.14353	1.4932	0.13836	0.34443	0.21147	165540	0.028023	0.1075	0.17323	173570	0.072994	0.12843	0.27379	152460	0.0041409	0.011535	0.20788	166290	0.030864	0.065064	-0.17464	246600	0.070658	0.21497	-0.08851	228520
SFA__PC	219		0.0177617	-0.29108	271040	0.0022412	0.0077123	-0.25716	263920	0.0072151	0.019863	-0.19736	251370	0.040623	0.11019	-0.25941	264390	0.0067068	0.019617	-0.021382	214420	0.82615	0.93227	0.080082	0.82715	0.41001	0.6111	0.11425	185950	0.23904	0.40241	0.26493	154320	0.0055905	0.016674	0.2955	147900	0.0019038	0.0060432	0.27682	151820	0.0037286	0.01148	-0.095552	229990	0.32526	0.51082	0.045049	200480
Cit	47		0.0181686	-0.22751	257700	0.017883	0.042269	-0.29535	271940	0.0019148	0.006589	-0.20739	253470	0.031271	0.090339	-0.25821	264140	0.0069731	0.019899	0.070099	195220	0.47097	0.697	0.12803	1.3291	0.18667	0.41601	0.2004	167860	0.037565	0.1194	0.15395	177610	0.11166	0.17542	0.27133	152970	0.0045054	0.012403	0.20033	167880	0.037636	0.077252	-0.15067	241560	0.1196	0.31096	-0.10075	231080
PC_ae_C36_0	143		0.0201857	-0.22995	258210	0.016661	0.039782	-0.2812	268970	0.0031984	0.010277	-0.29498	271860	0.0019412	0.010564	-0.11506	234090	0.2357	0.34907	0.21036	165770	0.028877	0.13514	0.23802	2.5231	0.013118	0.10585	0.28261	150610	0.0030426	0.025274	0.070231	195190	0.47013	0.56416	0.16804	174660	0.082148	0.1393	0.085475	191990	0.3791	0.45963	-0.27438	267540	0.0040576	0.043158	-0.17336	246330
PC_ae_C38_1	150		0.022856	-0.26538	265650	0.0055079	0.016524	-0.24537	261450	0.010482	0.026373	-0.2918	271190	0.0021827	0.011103	-0.092048	229260	0.3434	0.45917	0.16332	175650	0.09125	0.24264	0.087581	0.90518	0.36742	0.56939	0.22866	161930	0.0173	0.08613	0.12966	182710	0.18106	0.25678	0.16427	175450	0.089349	0.14934	0.11721	185330	0.22704	0.31251	-0.24712	261810	0.0099276	0.089349	-0.081907	227130
His	51		0.0241815	-0.14383	240130	0.13752	0.22346	0.0077239	208310	0.93676	0.96571	0.032892	203030	0.73541	0.86588	-0.12674	236540	0.19118	0.29049	-0.22368	256890	0.01996	0.11392	-0.13529	-1.4058	0.1627	0.37694	-0.15985	243490	0.098429	0.23992	0.26133	155070	0.0062984	0.018195	0.14497	179500	0.13441	0.20828	0.22845	161980	0.017407	0.039165	0.13931	180690	0.15044	0.34855	0.27182	152870
PUFA__PC	215		0.0249346	-0.15492	242460	0.1094	0.18963	-0.0035311	210680	0.97107	0.98368	0.018685	206010	0.84779	0.92822	-0.12911	237040	0.18297	0.28167	-0.21356	254770	0.026471	0.12839	-0.13875	-1.4425	0.15211	0.36941	-0.14758	240920	0.12746	0.2663	0.26472	154360	0.0056292	0.016674	0.15075	178290	0.11939	0.18876	0.23134	161370	0.015999	0.036704	0.1261	183460	0.19345	0.36213	0.26547	154200
PC_ae_C42_0	162		0.0254087	0.2831	150500	0.0029897	0.0099942	0.25883	155600	0.0068354	0.019271	0.27525	152150	0.0039375	0.017385	0.14555	179380	0.13284	0.22363	-0.11533	234150	0.2346	0.43568	-0.11072	-1.1469	0.25399	0.49496	-0.20417	252800	0.034051	0.11383	-0.17436	246540	0.071108	0.12605	-0.2097	253960	0.029388	0.063675	-0.16889	245390	0.080576	0.14394	0.21208	165410	0.027563	0.14898	0.048273	199800
Total_PC_aa	231		0.0275559	-0.18132	248000	0.060387	0.11346	-0.033587	216990	0.73003	0.82525	-0.01703	213510	0.86113	0.92822	-0.13658	238610	0.1587	0.25611	-0.18639	249060	0.053431	0.17039	-0.097585	-1.0095	0.31503	0.51913	-0.11448	233970	0.23811	0.40241	0.27093	153060	0.0045666	0.014248	0.16587	175110	0.086239	0.14518	0.23762	160050	0.013279	0.032707	0.091957	190630	0.34388	0.52939	0.24563	158370
C16_2	19		0.0312471	0.25176	157080	0.0085775	0.023814	0.25492	156420	0.0077556	0.02086	0.17512	173170	0.069862	0.16513	0.26327	154660	0.0059068	0.01772	0.01127	207570	0.90784	0.96561	-0.052472	-0.54097	0.58966	0.75451	-0.12243	235640	0.20684	0.36248	-0.22473	257110	0.019375	0.04435	-0.2839	269530	0.0029054	0.0087162	-0.25141	262710	0.0086754	0.023329	0.088968	191260	0.35985	0.54326	-0.0062144	211240
Tyr	62		0.0328107	-0.16047	243620	0.097102	0.17478	-0.11333	233730	0.24286	0.36664	6.6403e-05	209920	0.99946	0.99946	-0.25881	264270	0.0068392	0.019758	-0.1897	249760	0.049252	0.17039	-0.10195	-1.0552	0.29374	0.50916	-0.068562	224330	0.48078	0.62935	0.25493	156420	0.0077531	0.021344	0.24719	158040	0.0099049	0.023894	0.27455	152300	0.0040348	0.011951	0.10304	188300	0.28861	0.47631	0.16002	176340
Total_PC	230		0.0346773	-0.1827	248290	0.058412	0.11113	-0.037893	217890	0.69701	0.80345	-0.027077	215620	0.78088	0.90909	-0.12911	237040	0.18297	0.28167	-0.17161	245960	0.075754	0.21618	-0.091768	-0.94882	0.34487	0.54161	-0.10252	231460	0.29104	0.44805	0.26309	154700	0.005942	0.01738	0.16094	176150	0.096129	0.15846	0.22912	161830	0.017071	0.038784	0.078477	193460	0.41948	0.59853	0.23393	160830
PC_aa_C30_2	99		0.0346835	-0.2501	262440	0.0090424	0.024321	-0.28113	268950	0.0032061	0.010277	-0.25312	263070	0.0082163	0.031518	-0.18739	249270	0.052142	0.10518	0.11815	185130	0.22327	0.42387	0.22075	2.3303	0.021684	0.14095	0.22147	163440	0.021251	0.093318	0.14408	179690	0.13683	0.20791	0.22806	162060	0.017604	0.039994	0.16499	175300	0.087931	0.15019	-0.20159	252250	0.036427	0.16401	-0.09839	230590
Cit___Arg	203		0.0349321	-0.24142	260620	0.011836	0.030772	-0.26775	266140	0.0050867	0.014879	-0.19205	250250	0.046458	0.12079	-0.25045	262510	0.0089418	0.024333	0.028618	203930	0.76875	0.89054	0.085593	0.88448	0.37844	0.58259	0.15647	177090	0.10586	0.25277	0.19136	169760	0.047265	0.093728	0.27077	153090	0.0045915	0.012493	0.22324	163070	0.020215	0.044626	-0.11982	235090	0.21678	0.3902	-0.038789	218080
PC_aa_C34_2	106		0.037172	-0.21988	256090	0.022226	0.049532	-0.096386	230170	0.32104	0.46088	-0.073905	225450	0.44716	0.66226	-0.16706	245010	0.083962	0.15452	-0.139	239120	0.15137	0.33998	-0.043803	-0.45142	0.65261	0.77663	-0.050141	220460	0.60631	0.73133	0.2753	152140	0.003931	0.012601	0.20219	167490	0.035861	0.0756	0.25105	157230	0.0087734	0.023329	0.035346	202510	0.71648	0.82855	0.19543	168910
C16_OH	15		0.0372183	0.23204	161220	0.015671	0.037812	0.23037	161570	0.016457	0.039295	0.13809	180940	0.1541	0.29317	0.26956	153340	0.0047854	0.01534	0.048492	199750	0.61822	0.79239	-0.0099591	-0.10254	0.91852	0.94269	-0.08555	227890	0.37868	0.5326	-0.23044	258310	0.016425	0.039624	-0.28125	268980	0.0031928	0.0091112	-0.25865	264230	0.0068758	0.018929	0.048648	199720	0.61709	0.75208	-0.033364	216940
C2	25		0.0373371	0.27892	151380	0.003465	0.011261	0.23366	160880	0.014943	0.036423	0.20824	166220	0.030563	0.089398	0.20352	167210	0.034634	0.075741	-0.010765	212190	0.91195	0.96561	-0.11315	-1.1725	0.24362	0.49144	-0.12224	235600	0.20758	0.36248	-0.23474	259210	0.014471	0.035645	-0.25037	262490	0.0089649	0.021852	-0.23425	259110	0.014682	0.034357	0.11892	184970	0.22028	0.39348	-0.034869	217250
PC_aa_C36_4	113		0.0375016	0.064263	196440	0.50877	0.59526	0.20992	165860	0.029215	0.063891	0.16202	175920	0.093874	0.21122	0.10132	188660	0.29678	0.40612	-0.18885	249580	0.050303	0.17039	-0.24801	-2.6357	0.0096555	0.090051	-0.2396	260230	0.012508	0.069589	0.059963	197350	0.53759	0.63534	-0.097297	230360	0.31646	0.42315	0.0055461	208770	0.95457	0.95867	0.19051	169940	0.048272	0.17649	0.24344	158830
Trp	61		0.0381708	-0.14033	239390	0.14746	0.23315	-0.025116	215210	0.7964	0.87083	0.035699	202440	0.71377	0.8654	-0.17423	246510	0.071318	0.13679	-0.22413	256990	0.019707	0.11392	-0.16634	-1.7368	0.085335	0.28526	-0.14073	239480	0.1463	0.28768	0.25857	155650	0.006893	0.019433	0.17825	172510	0.064939	0.1178	0.24506	158490	0.01058	0.026622	0.14108	180320	0.14529	0.34691	0.24045	159460
lysoPC_a_C20_4	89		0.0392879	0.1247	183760	0.19849	0.29397	0.027146	204240	0.78034	0.86006	-0.052554	220970	0.58908	0.79395	0.19127	169780	0.047372	0.098973	0.23321	160980	0.015142	0.1032	0.12023	1.2469	0.21518	0.45203	0.14424	179650	0.1364	0.27999	-0.2506	262540	0.0088995	0.023399	-0.18492	248750	0.055373	0.10449	-0.24664	261710	0.010074	0.025624	-0.15516	242510	0.10884	0.28797	-0.2306	258350
PC_ae_C44_4	169		0.0396309	-0.12401	235970	0.20102	0.29399	-0.030793	216400	0.75173	0.8457	0.052656	198880	0.58835	0.79395	-0.19605	251090	0.041999	0.090997	-0.23256	258760	0.015436	0.1032	-0.16142	-1.684	0.095124	0.29288	-0.14164	239670	0.14368	0.28768	0.2496	157530	0.009184	0.023636	0.18815	170440	0.051177	0.097962	0.24782	157910	0.0097112	0.024972	0.15486	177420	0.10953	0.28797	0.22642	162400
PC_ae_C42_4	166		0.0451404	0.047938	199870	0.62225	0.70341	0.17565	173060	0.069014	0.13347	0.1857	170950	0.054332	0.13819	0.0095641	207930	0.92174	0.94187	-0.24683	261750	0.010017	0.083716	-0.24565	-2.6091	0.010391	0.090051	-0.25831	264160	0.006952	0.043967	0.10957	186930	0.25898	0.33855	-0.024533	215080	0.80102	0.84053	0.075608	194060	0.43674	0.51615	0.23485	160630	0.014422	0.10887	0.26394	154520
MUFA__PC	211		0.0453691	-0.23968	260250	0.012478	0.031738	-0.11845	234800	0.22212	0.34196	-0.13912	239140	0.15101	0.29204	-0.11715	234530	0.22724	0.33869	-0.05582	221650	0.5661	0.78055	0.054571	0.56268	0.57484	0.74729	0.014985	206790	0.87767	0.92929	0.24153	159230	0.011795	0.029677	0.17312	173590	0.073172	0.12753	0.20704	166470	0.031562	0.065942	-0.04523	219430	0.64206	0.77445	0.14198	180130
PC_ae_C38_0	149		0.0518775	-0.18966	249750	0.049306	0.097775	-0.19304	250460	0.045326	0.094816	-0.084646	227700	0.38376	0.59119	-0.26719	266030	0.0051837	0.016392	-0.08575	227940	0.37756	0.6262	-0.061896	-0.63849	0.52453	0.70138	0.042889	200930	0.65941	0.7793	0.21657	164470	0.02437	0.052803	0.26398	154510	0.0057689	0.014834	0.24955	157550	0.0091998	0.02392	0.00059909	209810	0.99509	0.99755	0.051772	199070
Met_SO	71		0.0524789	-0.14311	239980	0.13952	0.22516	-0.12051	235230	0.21411	0.33402	-0.0028247	210530	0.97685	0.98954	-0.25374	263200	0.0080559	0.022712	-0.16446	244460	0.088968	0.23929	-0.1082	-1.1205	0.26502	0.49496	-0.046765	219750	0.6308	0.75309	0.22446	162810	0.019521	0.04435	0.23713	160150	0.013473	0.031755	0.2517	157090	0.0085953	0.023329	0.087765	191510	0.36641	0.54962	0.12287	184140
Kynurenine___Trp	209		0.055507	-0.086542	228100	0.37316	0.46694	0.0010668	209710	0.99126	0.99551	0.083562	192390	0.3899	0.59631	-0.17225	246090	0.07466	0.14121	-0.2388	260070	0.012813	0.099945	-0.14601	-1.5195	0.1316	0.34228	-0.16143	243820	0.095095	0.23673	0.22101	163540	0.02153	0.047413	0.15709	176960	0.10446	0.16858	0.2198	163790	0.022272	0.048706	0.17503	173190	0.07001	0.21497	0.22512	162670
PC_aa_C42_5	132		0.0652762	-0.050019	220430	0.60719	0.69256	0.045805	200320	0.63784	0.78555	0.11516	185760	0.23531	0.40787	-0.1321	237670	0.17295	0.27311	-0.24728	261850	0.0098763	0.083716	-0.22216	-2.3459	0.020839	0.14095	-0.19026	249880	0.048582	0.1422	0.1946	169080	0.043578	0.087155	0.11448	185900	0.23811	0.33975	0.18695	170690	0.052702	0.10451	0.1968	168620	0.041214	0.16628	0.23725	160130
PC_aa_C42_4	131		0.0655062	0.18793	170480	0.051448	0.10032	0.25555	156290	0.0076011	0.020682	0.22525	162650	0.019088	0.064441	0.15243	177930	0.11528	0.19988	-0.14605	240600	0.13149	0.31079	-0.20297	-2.1342	0.035134	0.16142	-0.22925	258060	0.017004	0.08613	-0.073226	225310	0.45136	0.54443	-0.17983	247690	0.062558	0.1146	-0.10371	231710	0.28544	0.37402	0.2016	167610	0.036412	0.16401	0.14801	178860
C6_1	39		0.0663559	-0.0031305	210590	0.97435	0.97435	-0.14027	239380	0.14764	0.24678	-0.13667	238630	0.15841	0.29894	-0.0020949	210370	0.98283	0.99131	0.21964	163820	0.022372	0.11898	0.16336	1.7048	0.091156	0.28825	0.22348	163020	0.020078	0.092122	-0.1317	237580	0.17425	0.2517	0.0026722	209370	0.9781	0.9823	-0.092433	229340	0.34138	0.42843	-0.19347	250550	0.044837	0.172	-0.25562	263600
AAA	189		0.0694137	-0.11707	234510	0.22759	0.32276	-0.052224	220900	0.59142	0.74404	0.040905	201350	0.67425	0.82917	-0.20473	252910	0.033547	0.074057	-0.20515	253000	0.033177	0.13863	-0.14557	-1.5149	0.13277	0.34228	-0.11092	233220	0.25313	0.4085	0.22683	162310	0.01824	0.042259	0.19192	169640	0.046609	0.091652	0.23536	160520	0.014208	0.033582	0.1336	181890	0.16805	0.35111	0.18467	171160
PC_aa_C40_3	124		0.069954	-0.22404	256970	0.019758	0.045775	-0.25086	262600	0.0088279	0.022952	-0.19703	251300	0.040967	0.11019	-0.2089	253790	0.030029	0.069573	0.057283	197910	0.55596	0.77437	0.10765	1.1148	0.26745	0.49496	0.16644	174990	0.085134	0.21892	0.15879	176600	0.10071	0.16366	0.23417	160770	0.014719	0.034101	0.18474	171150	0.055608	0.10844	-0.13809	238920	0.15411	0.35011	-0.057138	221930
PC_ae_C40_4	159		0.0703889	0.036125	202350	0.7105	0.78055	0.17169	173890	0.075621	0.14156	0.1471	179050	0.12872	0.26421	0.051704	199080	0.59512	0.6874	-0.1977	251440	0.040274	0.15605	-0.2161	-2.2787	0.024686	0.14363	-0.22514	257200	0.019149	0.089617	0.089724	191100	0.35577	0.43816	-0.050873	220610	0.60106	0.66779	0.044765	200540	0.64549	0.71926	0.18721	170630	0.052362	0.18287	0.24037	159470
PC_ae_C44_3	168		0.0810637	-0.18932	249680	0.049725	0.097779	-0.14406	240180	0.13689	0.23381	-0.062711	223100	0.51908	0.74518	-0.23013	258250	0.016573	0.042154	-0.12119	235380	0.21152	0.41246	-0.023584	-0.24288	0.80857	0.87191	-0.0085401	211730	0.9301	0.95878	0.23796	159980	0.013142	0.032716	0.23689	160200	0.013571	0.031755	0.2503	157390	0.0089832	0.023619	0.031752	203270	0.74426	0.8359	0.11607	185570
PC_ae_C30_2	136		0.0821686	-0.060791	222700	0.53198	0.61626	-0.076718	226040	0.43002	0.59541	0.054207	198550	0.5774	0.79395	-0.22237	256620	0.02072	0.049983	-0.1604	243610	0.097252	0.24942	-0.093175	-0.96348	0.3375	0.54092	-0.063491	223260	0.51388	0.66436	0.15075	178290	0.11938	0.185	0.18413	171280	0.056447	0.10483	0.19057	169930	0.048203	0.096405	0.11653	185470	0.22975	0.40423	0.086194	191840
Total_DMA___Arg	227		0.084603	0.13055	182530	0.17808	0.27558	0.00033695	209860	0.99724	0.99724	-0.013423	212750	0.89033	0.92822	0.10181	188560	0.29442	0.40525	0.17617	172950	0.068175	0.20193	0.094304	0.97527	0.33165	0.53521	0.12345	184020	0.20305	0.35996	-0.22076	256280	0.02168	0.047413	-0.12196	235540	0.20863	0.30512	-0.1906	249950	0.048172	0.096405	-0.10295	231550	0.28904	0.47631	-0.22365	256890
Non_essential_AA	213		0.0876208	-0.13095	237420	0.17674	0.27558	-0.22609	257400	0.01863	0.042739	-0.15486	242440	0.10954	0.23301	-0.17603	246890	0.068412	0.1323	0.09835	189290	0.31123	0.54757	0.15941	1.6625	0.099364	0.29571	0.18554	170980	0.05455	0.15314	0.053115	198780	0.5851	0.67779	0.17612	172960	0.068269	0.12195	0.10084	188760	0.29906	0.38451	-0.13749	238800	0.15592	0.35083	-0.1428	239910
Total__PC_SM	222		0.0947437	-0.15561	242600	0.1078	0.18825	-0.022653	214690	0.81599	0.87991	-0.033145	216890	0.73345	0.86588	-0.082185	227190	0.39778	0.51934	-0.12968	237160	0.18099	0.37815	-0.06884	-0.71044	0.47899	0.66717	-0.082281	227210	0.39723	0.54731	0.214	165010	0.026158	0.056155	0.11686	185400	0.22843	0.32995	0.17723	172730	0.066512	0.12451	0.052418	198930	0.59004	0.73971	0.19738	168500
Orn	56		0.103511	-0.19347	250550	0.044832	0.090436	-0.23709	259710	0.013489	0.033225	-0.22039	256200	0.021908	0.070262	-0.13718	238730	0.15687	0.25491	0.13157	182310	0.17469	0.37162	0.1767	1.8483	0.067341	0.24555	0.20872	166120	0.030177	0.10864	0.086883	191690	0.37127	0.45485	0.17076	174090	0.077242	0.13193	0.10724	187420	0.26931	0.36011	-0.1911	250050	0.047571	0.17649	-0.11811	234730
Spermine___Spermidine	221		0.105507	-0.020842	214310	0.83047	0.88735	0.048604	199730	0.61741	0.76848	0.12741	183190	0.18882	0.33988	-0.12732	236660	0.18915	0.28929	-0.23283	258810	0.01531	0.1032	-0.19242	-2.0188	0.046028	0.19122	-0.18036	247800	0.061776	0.16616	0.16051	176240	0.09702	0.16024	0.1003	188880	0.30166	0.4128	0.16212	175900	0.093685	0.15548	0.1956	168870	0.042482	0.16849	0.20511	166870
Val	63		0.106261	-0.089277	228680	0.35818	0.46694	0.034772	202630	0.7209	0.81955	0.054208	198550	0.57739	0.79395	-0.085182	227820	0.38074	0.5007	-0.19406	250670	0.044173	0.16407	-0.14974	-1.5592	0.12193	0.34228	-0.15238	241920	0.11541	0.26555	0.196	168790	0.042061	0.085585	0.094722	190050	0.3295	0.43316	0.16822	174620	0.081813	0.14394	0.1348	181630	0.16424	0.35111	0.22907	161840
PC_ae_C40_5	160		0.112827	0.2105	165740	0.028766	0.061755	0.22885	161890	0.017204	0.040258	0.1807	172000	0.061283	0.14938	0.19307	169400	0.045291	0.097231	-0.046591	219710	0.63207	0.79519	-0.09239	-0.9553	0.3416	0.54161	-0.14772	240950	0.12709	0.2663	-0.15361	242180	0.11245	0.17542	-0.21768	255630	0.023632	0.052169	-0.17546	246770	0.069317	0.12873	0.12341	184030	0.20321	0.37441	0.043243	200860
C6__C4_1_DC	38		0.113465	0.22441	162820	0.01955	0.045747	0.15142	178150	0.11774	0.20407	0.13479	181640	0.16427	0.30751	0.15961	176430	0.098949	0.17675	0.044862	200520	0.64478	0.8008	-0.048708	-0.50207	0.61666	0.76717	-0.042439	218840	0.66276	0.77933	-0.22162	256460	0.021165	0.047413	-0.19842	251590	0.039532	0.082593	-0.21002	254020	0.029138	0.061985	0.048829	199680	0.61578	0.75208	-0.093092	229480
Cit___Orn	204		0.11504	-0.084406	227650	0.38511	0.4743	-0.13188	237620	0.17367	0.28026	-0.009585	211950	0.92157	0.94169	-0.22295	256740	0.020382	0.049983	-0.084059	227580	0.38708	0.6262	-0.024599	-0.25333	0.8005	0.86721	0.016229	206530	0.8676	0.92702	0.12447	183800	0.19933	0.27931	0.1932	169370	0.045135	0.091652	0.1713	173970	0.076292	0.13839	0.040437	201440	0.67777	0.80365	0.011544	207510
Spermidine	76		0.116221	0.017021	206360	0.8612	0.90775	-0.042619	218880	0.66142	0.80303	-0.12662	236520	0.19163	0.34229	0.1321	182200	0.17292	0.27311	0.22702	162280	0.018141	0.11392	0.19437	2.0401	0.043827	0.18647	0.17283	173650	0.073671	0.19155	-0.15365	242190	0.11237	0.17542	-0.10239	231430	0.29169	0.4015	-0.15927	243370	0.099678	0.15866	-0.19201	250240	0.046501	0.17551	-0.19294	250440
SM_C16_0	177		0.116816	0.05072	199290	0.60216	0.69071	0.028955	203860	0.76611	0.85524	-0.080931	226920	0.40505	0.61546	0.18771	170530	0.051732	0.10518	0.19218	169590	0.046312	0.16933	0.15838	1.6515	0.1016	0.29571	0.11111	186610	0.25228	0.4085	-0.16148	243840	0.09499	0.15877	-0.15521	242520	0.10873	0.17426	-0.18509	248790	0.05514	0.10843	-0.14829	241070	0.12562	0.31606	-0.13863	239040
BCAA	194		0.118118	-0.086841	228160	0.3715	0.46694	0.039299	201680	0.68635	0.80303	0.05006	199420	0.6069	0.79395	-0.07143	224930	0.46257	0.56376	-0.1844	248650	0.05607	0.17039	-0.10506	-1.0877	0.27921	0.49496	-0.1486	241130	0.12483	0.26555	0.18798	170470	0.05139	0.094688	0.08382	192340	0.38843	0.47095	0.1573	176910	0.10398	0.15866	0.12731	183210	0.18919	0.35703	0.22488	162720
PC_aa_C26_0	96		0.12548	-0.2171	255510	0.024013	0.052028	-0.15243	241930	0.11528	0.20281	-0.12376	235920	0.20191	0.35525	-0.17215	246070	0.074827	0.14121	-0.054251	221320	0.57709	0.78511	0.051504	0.53097	0.59655	0.75451	0.037509	202060	0.69994	0.81485	0.22104	163530	0.021513	0.047413	0.20487	166920	0.033425	0.071104	0.21476	164850	0.025614	0.055497	-0.037743	217860	0.69816	0.82095	0.091627	190700
Ac_Orn	64		0.127265	-0.10004	230940	0.30296	0.4028	-0.20202	252350	0.03602	0.077326	-0.15607	242700	0.10675	0.2303	-0.12134	235410	0.21096	0.31645	0.13686	181200	0.15784	0.34199	0.13647	1.4183	0.15904	0.37214	0.19871	168220	0.039246	0.12245	0.0028043	209350	0.97702	0.98121	0.12498	183700	0.19747	0.29246	0.04523	200440	0.64206	0.71886	-0.15905	243320	0.10014	0.26934	-0.17289	246230
Glucogenic_AA	208		0.130621	-0.039598	218250	0.68409	0.76156	-0.14142	239620	0.1443	0.24382	-0.15933	243380	0.099534	0.21973	0.0056784	208740	0.95349	0.97007	0.21359	165090	0.026449	0.12839	0.20503	2.1567	0.033287	0.16142	0.2175	164270	0.023748	0.097493	-0.096444	230180	0.32074	0.4057	0.010382	207750	0.91507	0.92696	-0.071924	225030	0.45947	0.53491	-0.20249	252440	0.035584	0.16401	-0.22086	256300
PC_ae_C32_1	137		0.132652	-0.22301	256750	0.020347	0.046679	-0.18233	248210	0.058934	0.1216	-0.15196	241840	0.11642	0.24323	-0.17723	247140	0.066515	0.1297	-0.015146	213110	0.87637	0.9494	0.010512	0.10823	0.91402	0.94269	0.079769	193190	0.41185	0.5598	0.20222	167480	0.035838	0.074213	0.21074	165690	0.028583	0.062509	0.2032	167280	0.034929	0.07233	-0.074287	225530	0.44481	0.62211	0.046522	200170
PC_aa_C42_2	130		0.140452	0.070513	195130	0.46835	0.56202	-0.058754	222270	0.54584	0.71356	-0.052355	220930	0.59049	0.79395	0.037358	202090	0.70109	0.77636	0.16886	174480	0.080631	0.21939	0.13392	1.3913	0.16703	0.3832	0.14867	178720	0.12464	0.26555	-0.16434	244440	0.089204	0.15236	-0.053037	221070	0.58565	0.66204	-0.128	236800	0.18679	0.26491	-0.12012	235150	0.21563	0.3902	-0.21782	255660
t4_OH_Pro	78		0.141094	-0.10212	231370	0.29295	0.39171	0.023287	205050	0.81093	0.87851	0.024145	204870	0.8041	0.91785	-0.066347	223860	0.4951	0.58218	-0.16011	243550	0.097877	0.24942	-0.12436	-1.2904	0.19973	0.43275	-0.12471	236110	0.19846	0.35783	0.18633	170820	0.053503	0.09781	0.085722	191940	0.37772	0.47095	0.15358	177690	0.11253	0.1688	0.10004	188930	0.30292	0.48784	0.20928	166000
Met	55		0.143952	0.1379	180980	0.15466	0.2429	0.021232	205480	0.82735	0.8856	0.013473	207110	0.88993	0.92822	0.097131	189540	0.31729	0.42917	0.14091	180350	0.14578	0.33119	0.076817	0.79322	0.42942	0.62412	0.089033	191240	0.3595	0.52251	-0.20554	253080	0.03284	0.069231	-0.12124	235390	0.21132	0.30713	-0.17773	247250	0.06573	0.12404	-0.069194	224460	0.47673	0.64857	-0.19004	249830
SDMA	74		0.151788	0.1445	179600	0.13568	0.22202	0.024503	204790	0.80126	0.87206	0.032768	203050	0.73637	0.86588	0.078303	193500	0.42052	0.54297	0.11717	185340	0.22716	0.42525	0.1058	1.0954	0.27582	0.49496	0.072284	194760	0.45722	0.6079	-0.19673	251230	0.041286	0.084745	-0.10996	233020	0.25727	0.35622	-0.16394	244350	0.090002	0.15197	-0.04583	219560	0.63765	0.77311	-0.17825	247350
Leu	53		0.15572	-0.13027	237280	0.17901	0.27558	-0.0072123	211450	0.94095	0.96571	-0.017586	213630	0.85664	0.92822	-0.066952	223990	0.49116	0.58046	-0.12517	236210	0.19678	0.39696	-0.042003	-0.43283	0.66602	0.77924	-0.086465	228090	0.37359	0.5326	0.18931	170190	0.049733	0.094688	0.096481	189680	0.32056	0.42619	0.15484	177430	0.10959	0.16544	0.058416	197670	0.54815	0.70866	0.18577	170940
C14_1_OH	11		0.156538	0.21833	164100	0.023206	0.051229	0.19674	168630	0.041273	0.087799	0.1819	171750	0.059543	0.14667	0.1516	178110	0.1173	0.20183	-0.039309	218190	0.68628	0.81933	-0.12638	-1.3117	0.19247	0.42091	-0.12371	235900	0.20211	0.35996	-0.16485	244540	0.088214	0.15178	-0.19037	249900	0.048447	0.093691	-0.16701	244990	0.084069	0.14681	0.12011	184720	0.21564	0.3902	0.0039157	209110
lysoPC_a_C26_1	92		0.168895	0.20008	167930	0.037883	0.079149	0.21008	165830	0.029091	0.063891	0.17623	172940	0.068083	0.16256	0.16677	174920	0.084524	0.15452	-0.051607	220770	0.59582	0.79239	-0.11044	-1.1441	0.25516	0.49496	-0.1408	239490	0.14608	0.28768	-0.14153	239650	0.144	0.216	-0.19472	250810	0.043449	0.089184	-0.15711	242920	0.10442	0.15866	0.12371	183960	0.2021	0.37441	0.039178	201710
MUFA__PC____SFA__PC	212		0.170661	-0.020842	214310	0.83047	0.88735	0.099727	189000	0.30447	0.44252	0.014737	206840	0.87968	0.92822	0.1046	187970	0.28131	0.39183	-0.048706	220160	0.61667	0.79239	-0.011168	-0.11498	0.90867	0.94269	-0.091181	229080	0.34798	0.51212	0.047837	199890	0.62298	0.7111	-0.068492	224310	0.48122	0.55746	-0.0075773	211520	0.93796	0.95014	0.034448	202700	0.72339	0.82977	0.13528	181530
Taurine	79		0.18946	0.18342	171430	0.057417	0.11104	0.20997	165850	0.029176	0.063891	0.18469	171160	0.055688	0.13887	0.14406	179690	0.13688	0.22879	-0.085102	227800	0.38119	0.6262	-0.16761	-1.7504	0.082936	0.28126	-0.16364	244290	0.090608	0.22798	-0.10662	232320	0.27209	0.35372	-0.17209	246060	0.074933	0.12893	-0.12425	236020	0.20012	0.28041	0.14649	179180	0.13033	0.32103	0.074497	194290
Asn	45		0.189929	0.19417	169170	0.044046	0.089628	0.18018	172110	0.062038	0.12572	0.20395	167120	0.034244	0.096127	0.08189	192740	0.39949	0.51934	-0.10388	231740	0.28467	0.50464	-0.14262	-1.4835	0.1409	0.34706	-0.1576	243020	0.10333	0.24927	-0.10443	231860	0.2821	0.3627	-0.13078	237390	0.17732	0.26597	-0.098159	230540	0.31217	0.39917	0.16715	174840	0.083809	0.24212	0.050799	199270
C9	42		0.193167	-0.10284	231520	0.28955	0.38939	0.010397	207750	0.91496	0.96441	0.017136	206340	0.86028	0.92822	-0.074732	225620	0.44209	0.56376	-0.1495	241320	0.12252	0.29863	-0.081267	-0.83948	0.40309	0.60464	-0.11039	233110	0.25538	0.40931	0.18047	172050	0.061623	0.11092	0.092088	190600	0.34319	0.44614	0.15266	177890	0.11473	0.171	0.090481	190940	0.35171	0.53442	0.19211	169600
PC_aa_C34_1	105		0.199946	-0.14589	240560	0.13192	0.21739	-0.038047	217920	0.69585	0.80345	-0.093499	229560	0.33581	0.53456	-0.011357	212320	0.90713	0.93101	-0.019574	214040	0.84064	0.93227	0.048009	0.49485	0.62173	0.76717	-0.0014229	210230	0.98834	0.99258	0.1382	180920	0.15375	0.22771	0.061744	196970	0.52556	0.59699	0.09652	189670	0.32036	0.40741	-0.040139	218360	0.68001	0.80365	0.1071	187450
C10_2	4		0.203178	0.1272	183230	0.18957	0.28618	0.17891	172370	0.063933	0.12572	0.19598	168790	0.042081	0.11064	0.049339	199580	0.61209	0.69868	-0.16997	245620	0.07863	0.21807	-0.20537	-2.1605	0.032989	0.16142	-0.20459	252890	0.033672	0.11383	-0.0060409	211200	0.95052	0.96287	-0.082536	227260	0.39576	0.47492	-0.018528	213820	0.84905	0.88301	0.1987	168220	0.039251	0.16401	0.1495	178550
C3_1	29		0.214976	0.067324	195800	0.48875	0.58054	0.026825	204300	0.78287	0.86006	0.12989	182670	0.18031	0.32707	-0.10565	232110	0.27651	0.38841	-0.13271	237800	0.17093	0.36695	-0.11096	-1.1494	0.25296	0.49496	-0.096343	230160	0.32125	0.47578	0.022963	205110	0.81351	0.86923	0.052213	198970	0.5915	0.66544	0.059834	197370	0.53847	0.62377	0.14258	180000	0.141	0.34369	0.046629	200140
Total_SM	233		0.223575	0.066346	196010	0.4951	0.58512	0.07912	193320	0.41568	0.58244	-0.025114	215210	0.79641	0.91353	0.18769	170530	0.051756	0.10518	0.11943	184860	0.21829	0.42216	0.074095	0.76496	0.446	0.64196	0.036028	202370	0.71125	0.82023	-0.13048	237330	0.1783	0.2544	-0.16092	243720	0.096159	0.15846	-0.16257	244060	0.092769	0.15506	-0.078481	226410	0.41946	0.59853	-0.063542	223270
C16_1_OH	18		0.226767	0.12403	183900	0.20092	0.29399	0.0089296	208060	0.92692	0.96571	0.041938	201130	0.6665	0.82917	0.030662	203500	0.75275	0.81548	0.078007	193560	0.42229	0.65441	0.032581	0.33562	0.73782	0.82214	0.054516	198490	0.57522	0.71388	-0.15505	242480	0.10909	0.17485	-0.067782	224160	0.48579	0.55997	-0.11677	234450	0.22879	0.31309	-0.019584	214050	0.84056	0.89001	-0.14952	241320
Total_AA	223		0.240422	-0.10351	231660	0.2864	0.38738	-0.17756	247210	0.066001	0.1287	-0.11198	233440	0.24859	0.4246	-0.15242	241930	0.11531	0.19988	0.060692	197190	0.53265	0.76	0.1189	1.2329	0.22035	0.4523	0.13497	181600	0.16372	0.31662	0.052418	198930	0.59005	0.68015	0.14887	178680	0.12412	0.19492	0.092243	190570	0.34237	0.42843	-0.093754	229620	0.33449	0.5218	-0.10128	231200
SM_C24_0	183		0.246188	-0.10942	232910	0.25962	0.36162	-0.002114	210380	0.98268	0.99115	-0.0021633	210390	0.98227	0.99074	-0.06874	224360	0.47963	0.57262	-0.12574	236330	0.19474	0.39696	-0.10383	-1.0748	0.28491	0.50127	-0.088238	228460	0.36383	0.52336	0.17162	173910	0.075743	0.13227	0.090139	191010	0.35354	0.45455	0.14382	179740	0.13755	0.20371	0.067099	195850	0.49021	0.6581	0.17225	173770
PC_aa_C40_2	123		0.25936	0.14172	180180	0.14345	0.22991	0.15208	178010	0.11614	0.20281	0.076549	193860	0.43103	0.64655	0.19157	169720	0.047017	0.098973	0.042346	201040	0.66346	0.8008	0.043639	0.44972	0.65383	0.77663	-0.050656	220570	0.60262	0.73064	-0.14853	241120	0.12499	0.19242	-0.19138	250110	0.047244	0.092126	-0.17393	246450	0.071815	0.13232	0.018572	206040	0.8487	0.89305	-0.018386	213790
C4	30		0.261646	-0.1247	236110	0.19849	0.29397	-0.15903	243320	0.10018	0.17895	-0.18808	249420	0.051263	0.13182	-0.031381	216520	0.74715	0.81318	0.16002	176340	0.098062	0.24942	0.1859	1.9479	0.054071	0.20742	0.18676	170730	0.052946	0.15284	0.0099683	207840	0.91845	0.94262	0.06855	195540	0.48085	0.55746	0.014431	206900	0.88216	0.90537	-0.18901	249610	0.050103	0.18037	-0.12823	236850
Total_AC_DC___Total_AC	225		0.269953	-0.18006	247740	0.062214	0.11554	-0.13076	237390	0.17736	0.28275	-0.10403	231770	0.28399	0.47131	-0.14685	240760	0.12937	0.22097	-0.042745	218910	0.66048	0.8008	0.051394	0.52983	0.59734	0.75451	0.035094	202570	0.71842	0.82407	0.18195	171740	0.059479	0.10789	0.17288	173640	0.073574	0.12753	0.17873	172410	0.064209	0.12215	-0.033273	216920	0.73246	0.83201	0.070824	195070
PC_ae_C32_2	138		0.278609	-0.14728	240850	0.12825	0.21284	-0.17939	247590	0.063209	0.12572	-0.12197	235540	0.20856	0.36421	-0.16826	245260	0.081743	0.15181	0.02532	204620	0.79478	0.91166	0.045805	0.47208	0.63784	0.77663	0.10989	186860	0.25757	0.41	0.11193	186440	0.24878	0.33067	0.17645	172890	0.067745	0.12194	0.13879	180800	0.152	0.2223	-0.079976	226720	0.41063	0.59314	-0.042507	218860
C0	1		0.281638	-0.11602	234290	0.23182	0.32678	-0.16992	245610	0.078723	0.14505	-0.17371	246400	0.072185	0.16724	-0.061565	222860	0.52676	0.61631	0.1468	179120	0.1295	0.3092	0.091193	0.94282	0.34792	0.54275	0.18522	171050	0.054972	0.15314	0.010543	207720	0.91376	0.94262	0.087335	191600	0.36878	0.46899	0.026888	204290	0.78238	0.83216	-0.17403	246470	0.071655	0.21497	-0.13712	238720
Total_PC_ae	232		0.28295	-0.1525	241950	0.11512	0.19666	-0.064091	223390	0.50991	0.68182	-0.10505	231990	0.27925	0.4684	-0.035268	217340	0.71708	0.7841	-0.0085029	211720	0.9304	0.96561	-0.013452	-0.13851	0.8901	0.92983	0.02042	205650	0.83386	0.90755	0.13715	181140	0.15696	0.22955	0.081569	192810	0.40134	0.47915	0.1048	187930	0.28041	0.37281	-0.052423	220940	0.59001	0.73971	0.083373	192430
PC_aa_C38_5	120		0.286742	-0.16638	244860	0.08525	0.15464	-0.18212	248170	0.059239	0.1216	-0.14311	239980	0.13953	0.2767	-0.15391	242250	0.11174	0.1966	0.037286	202110	0.70164	0.83169	0.078048	0.80602	0.42204	0.62412	0.11778	185210	0.22476	0.3839	0.12114	184500	0.21171	0.29314	0.17301	173610	0.073359	0.12753	0.139	180750	0.15138	0.2223	-0.097949	230500	0.31321	0.49858	-0.035536	217390
PC_ae_C42_3	165		0.287453	-0.10525	232030	0.27834	0.37867	-0.11206	233460	0.24823	0.37106	-0.025216	215230	0.7956	0.91353	-0.18619	249020	0.053688	0.10738	-0.083141	227390	0.3923	0.6262	-0.023031	-0.23718	0.81297	0.87264	0.0037037	209160	0.96965	0.98838	0.14194	180140	0.14283	0.21563	0.17409	173390	0.071552	0.12684	0.16859	174540	0.081139	0.14394	0.031452	203330	0.7466	0.8359	0.046506	200170
Fisher_ratio	207		0.289394	-0.0066	211320	0.94595	0.95824	0.052794	198850	0.58737	0.74404	-0.049246	220270	0.61276	0.79395	0.13957	180630	0.14967	0.24492	0.072677	194680	0.45477	0.68215	0.033117	0.34115	0.73367	0.82214	0.015689	206640	0.87197	0.92746	-0.038764	218070	0.6904	0.77095	-0.099165	230750	0.30721	0.41482	-0.08184	227110	0.39978	0.48221	-0.066201	223830	0.49605	0.65952	0.0066016	208550
PC_aa_C32_0	101		0.291283	-0.17857	247420	0.064455	0.11876	-0.17407	246480	0.071584	0.1373	-0.17121	245880	0.076458	0.1754	-0.1103	233090	0.2558	0.36949	0.068805	195490	0.47922	0.697	0.12081	1.253	0.21296	0.45203	0.13254	182110	0.1715	0.32627	0.11239	186340	0.24682	0.33003	0.14573	179340	0.13235	0.20646	0.11541	185700	0.23426	0.31871	-0.13032	237290	0.17885	0.35703	-0.03741	217790
lysoPC_a_C24_0	90		0.291799	0.1247	183760	0.19849	0.29397	0.17235	173750	0.074476	0.14054	0.17468	173260	0.070591	0.16518	0.069037	195440	0.47773	0.57262	-0.13812	238930	0.15401	0.33998	-0.17428	-1.8222	0.071244	0.24882	-0.18037	247800	0.061759	0.16616	-0.023372	214840	0.81026	0.86923	-0.095957	230080	0.32321	0.42729	-0.038525	218020	0.69221	0.76405	0.16984	174280	0.078871	0.2307	0.12622	183440
PC_ae_C30_1	135		0.292626	-0.12956	237130	0.18141	0.27745	-0.11547	234170	0.23405	0.35797	-0.042404	218840	0.66302	0.82917	-0.18171	248080	0.059825	0.11764	-0.083779	227520	0.38867	0.6262	-0.017441	-0.17959	0.85782	0.90675	0.0034505	209210	0.97173	0.98838	0.16337	175640	0.09115	0.15345	0.17974	172200	0.062689	0.1146	0.18106	171920	0.060754	0.11653	0.022465	205220	0.81749	0.87348	0.065281	196230
Ile	52		0.303825	-0.04064	218470	0.67624	0.75712	0.06843	195570	0.48162	0.65144	0.048998	199650	0.61455	0.79395	-0.00029886	210000	0.99755	0.99755	-0.12809	236820	0.18648	0.38616	-0.055614	-0.57347	0.56754	0.74193	-0.12572	236330	0.19483	0.35783	0.11354	186100	0.24199	0.32543	0.015115	206760	0.87662	0.90365	0.078839	193380	0.41734	0.50024	0.096152	189750	0.32222	0.50946	0.17471	173260
PC_aa_C36_0	109		0.311775	0.070862	195060	0.46614	0.56202	0.13393	181820	0.16701	0.2714	0.049375	199570	0.61183	0.79395	0.16049	176240	0.097065	0.17472	0.0030342	209300	0.97514	0.9878	-0.027595	-0.28421	0.7768	0.85196	-0.0708	224800	0.46653	0.61677	-0.063167	223190	0.51604	0.61296	-0.14278	239910	0.14044	0.2162	-0.10423	231820	0.28302	0.37402	0.025162	204650	0.79603	0.86638	0.052425	198930
Spermine	77		0.323061	-0.02643	215480	0.78599	0.85149	0.057004	197970	0.55788	0.72124	-0.031983	216650	0.74247	0.86869	0.10831	187200	0.2645	0.37971	0.021039	205520	0.82889	0.93227	0.092202	0.95334	0.34259	0.54161	-0.021624	214470	0.82421	0.90547	0.0099926	207840	0.91825	0.94262	-0.069144	224450	0.47705	0.55746	-0.035993	217490	0.71152	0.7744	-0.028789	215980	0.76741	0.84733	0.059724	197400
C5_M_DC	35		0.354361	-0.018434	213800	0.84981	0.8998	-0.061008	222740	0.53051	0.69742	0.034722	202640	0.72128	0.86588	-0.14604	240590	0.13153	0.22303	-0.078519	226420	0.41923	0.65401	-0.0015268	-0.015719	0.98749	0.98749	-0.016555	213410	0.86497	0.92702	0.063998	196500	0.51052	0.6095	0.11305	186200	0.24407	0.34405	0.10123	188680	0.29721	0.38424	0.061487	197030	0.52729	0.69	0.011851	207450
C18_2	24		0.356506	0.15742	176890	0.10372	0.18387	0.17052	174140	0.077655	0.14422	0.14415	179670	0.13666	0.27331	0.13066	182500	0.17771	0.27723	-0.049571	220340	0.61042	0.79239	-0.072034	-0.74357	0.45878	0.64672	-0.11963	235050	0.21751	0.37424	-0.10587	232160	0.27552	0.35619	-0.1528	242010	0.1144	0.1821	-0.11952	235020	0.21794	0.30177	0.10518	187850	0.27864	0.46908	0.040944	201340
C3_OH	28		0.383703	0.1074	187390	0.2686	0.37007	0.012454	207320	0.89821	0.95537	0.048589	199730	0.61752	0.79395	0.0156	206660	0.87269	0.90358	0.047481	199970	0.62557	0.79239	-0.034458	-0.35498	0.72331	0.82214	0.031487	203320	0.74632	0.84367	-0.12198	235540	0.20855	0.29048	-0.050721	220580	0.60215	0.66779	-0.088173	228440	0.36418	0.44829	0.00060137	209810	0.99507	0.99755	-0.1129	233640
PC_ae_C34_3	142		0.396091	-0.0034735	210660	0.97154	0.97435	-0.011625	212370	0.90495	0.95818	-0.090773	228990	0.35015	0.55362	0.11117	186590	0.25201	0.36628	0.14423	179650	0.13642	0.31606	0.070456	0.72719	0.46871	0.65676	0.09972	189000	0.3045	0.45845	-0.085256	227830	0.38032	0.46352	-0.079642	226650	0.4126	0.49009	-0.10357	231680	0.28611	0.37402	-0.1276	236720	0.18816	0.35703	-0.096599	230210
Orn___Arg	214		0.401261	-0.1511	241650	0.11853	0.19954	-0.1399	239300	0.14871	0.2468	-0.16076	243680	0.096509	0.21508	-0.06037	222610	0.53483	0.62264	0.084182	192260	0.38638	0.6262	0.11977	1.242	0.21698	0.45203	0.12462	183770	0.19879	0.35783	0.079217	193300	0.4151	0.50328	0.099325	189080	0.30643	0.41482	0.073634	194480	0.44884	0.52514	-0.13299	237850	0.17002	0.35207	-0.041338	218610
Lys	54		0.418699	0.046203	200230	0.63491	0.71427	-0.006526	211300	0.94656	0.96722	-0.057612	222030	0.55369	0.78523	0.10222	188470	0.29247	0.40496	0.14873	178710	0.12447	0.30028	0.16266	1.6973	0.092571	0.28882	0.10339	188230	0.28698	0.44472	-0.13099	237430	0.1766	0.25353	-0.091335	229110	0.34716	0.44882	-0.13052	237340	0.17816	0.25577	-0.11204	233460	0.24832	0.43042	-0.13856	239020
PC_aa_C24_0	95		0.439957	-0.010768	212190	0.91193	0.93592	0.061354	197050	0.52818	0.69742	0.084599	192170	0.38402	0.59119	-0.042141	218780	0.66499	0.74454	-0.15097	241630	0.11885	0.29275	-0.13214	-1.3725	0.17281	0.38881	-0.13414	238090	0.16635	0.31907	0.1017	188580	0.29495	0.3751	0.034618	202670	0.72208	0.76803	0.087856	191490	0.36591	0.44829	0.12791	183080	0.1871	0.35703	0.15654	177070
Putrescine	73		0.440828	-0.11255	233560	0.24616	0.34492	-0.097945	230500	0.31324	0.45245	-0.14871	241150	0.12454	0.2579	0.005081	208870	0.95838	0.97082	0.11004	186830	0.25692	0.46605	0.10235	1.0593	0.29188	0.50916	0.11976	184790	0.217	0.37424	0.030042	203630	0.75759	0.8284	0.037558	202050	0.69956	0.75437	0.014941	206800	0.87803	0.9051	-0.14049	239430	0.14699	0.34743	-0.054726	221420
C5_1	36		0.452906	0.065351	196210	0.50161	0.58983	-0.028527	215920	0.76947	0.85524	0.013173	207170	0.89237	0.92822	-0.017347	213580	0.85857	0.89292	0.055683	198240	0.56706	0.78055	0.0029075	0.029935	0.97618	0.98459	0.057521	197860	0.55431	0.70113	-0.090616	228960	0.35099	0.43713	-0.01133	212310	0.90735	0.92313	-0.054828	221440	0.57304	0.65731	-0.023081	214780	0.81257	0.87221	-0.11674	234440
Thr	60		0.459132	0.15249	177920	0.11514	0.19666	0.10791	187280	0.26631	0.39192	0.10484	187930	0.28024	0.4684	0.096533	189670	0.32029	0.43074	0.0088446	208080	0.92761	0.96561	-0.066013	-0.68113	0.49728	0.68048	-0.045745	219540	0.63828	0.75816	-0.13735	238770	0.15634	0.22955	-0.12616	236420	0.19326	0.28804	-0.12872	236960	0.18428	0.26294	0.05212	198990	0.59216	0.73971	-0.045462	219480
CPT_I_ratio	205		0.517552	0.14054	180430	0.14685	0.23315	0.13393	181820	0.16702	0.2714	0.1329	182030	0.17032	0.31381	0.085159	192060	0.38087	0.5007	-0.051142	220670	0.59914	0.79239	-0.12731	-1.3214	0.1892	0.41767	-0.10058	231050	0.30035	0.45638	-0.0903	228890	0.35268	0.43713	-0.1135	233760	0.24219	0.34346	-0.091499	229140	0.3463	0.43103	0.099931	188960	0.30348	0.48784	0.024899	204710
ADMA___Arg	193		0.525573	-0.1055	232080	0.27718	0.37867	-0.12911	237040	0.18295	0.28926	-0.077327	226170	0.42635	0.64366	-0.13571	238420	0.1614	0.25868	0.001719	209570	0.98591	0.99441	0.030283	0.31193	0.75571	0.83808	0.068461	195560	0.48142	0.62935	0.090228	190990	0.35306	0.43713	0.13744	181080	0.15606	0.2356	0.11242	186330	0.24672	0.33372	-0.04292	218940	0.65918	0.78698	-0.020781	214300
PC_ae_C40_1	156		0.553067	0.039253	201690	0.6867	0.76156	0.069035	195440	0.47774	0.64995	0.11227	186360	0.24734	0.4246	-0.039451	218220	0.6852	0.76351	-0.13709	238710	0.15712	0.34199	-0.15806	-1.6481	0.1023	0.29571	-0.12589	236360	0.19421	0.35783	0.04993	199450	0.60783	0.69722	0.014325	206930	0.88302	0.90459	0.052129	198990	0.5921	0.67257	0.1354	181510	0.16237	0.35111	0.1107	186690
PC_aa_C38_1	117		0.581983	0.013895	207020	0.88651	0.92608	0.072712	194670	0.45455	0.62202	0.0064416	208580	0.94725	0.96372	0.10072	188790	0.29964	0.40765	0.0058899	208700	0.95176	0.97329	0.052135	0.53749	0.59206	0.75451	-0.037543	217820	0.69968	0.81485	-0.015626	213210	0.87248	0.91964	-0.078401	226390	0.41994	0.4959	-0.04961	220350	0.61014	0.68733	0.00029956	209870	0.99755	0.99755	0.0474	199980
ADMA	65		0.590212	-0.096911	230280	0.3184	0.42093	-0.13068	237370	0.17763	0.28275	-0.096241	230140	0.32177	0.51926	-0.1055	232080	0.2772	0.38841	0.042777	200950	0.66024	0.8008	0.052814	0.54452	0.58723	0.75451	0.096555	189660	0.32018	0.47578	0.057671	197830	0.55328	0.64411	0.11231	186360	0.24719	0.34636	0.078	193560	0.42233	0.50165	-0.075483	225780	0.4375	0.61672	-0.055178	221520
SM_C20_2	181		0.611566	0.0198	205780	0.83883	0.89221	-0.047753	219960	0.62359	0.77206	0.010765	207670	0.91195	0.93595	-0.069338	224490	0.47581	0.57262	0.0058003	208720	0.95249	0.97329	-0.0038337	-0.039471	0.96859	0.98117	0.033076	202990	0.73399	0.83375	-0.02068	214280	0.83176	0.88069	0.043208	200860	0.65704	0.71179	0.013052	207190	0.89335	0.91286	0.0026959	209370	0.97791	0.99061	-0.062519	223060
C18	21		0.617218	-0.0045171	210880	0.96299	0.9713	0.051106	199210	0.5994	0.75005	-0.014805	213040	0.87912	0.92822	0.089389	191170	0.35758	0.47541	0.018857	205980	0.8464	0.93424	-0.032681	-0.33665	0.73704	0.82214	-0.017949	213700	0.85372	0.92486	-0.0076313	211540	0.93752	0.95799	-0.063403	223240	0.51447	0.58725	-0.040266	218390	0.67905	0.75307	-0.018278	213770	0.85107	0.89305	0.036715	202230
Phe	57		0.61829	0.12192	184340	0.20875	0.3034	0.099729	189000	0.30446	0.44252	0.075836	194010	0.43535	0.64887	0.10729	187410	0.26906	0.38158	0.020118	205710	0.83628	0.93227	-0.03762	-0.3876	0.69909	0.81206	-0.035987	217490	0.71156	0.82023	-0.1178	234660	0.22468	0.30926	-0.12278	235710	0.20554	0.30249	-0.12025	235180	0.21511	0.29961	0.030254	203580	0.75594	0.84233	-0.032746	216810
SM_C16_1	178		0.641902	0.069129	195420	0.47715	0.56966	0.075707	194040	0.43613	0.60033	0.017182	206330	0.8599	0.92822	0.12434	183830	0.19981	0.30166	0.053595	198680	0.58171	0.78682	-0.0042954	-0.044224	0.96481	0.98117	-0.0043142	210840	0.96466	0.98838	-0.092607	229380	0.34046	0.42832	-0.11583	234250	0.23256	0.33386	-0.11108	233250	0.2524	0.33944	-0.019771	214080	0.83906	0.89001	-0.028086	215830
Ala	43		0.708982	-0.079545	226630	0.41317	0.50618	-0.02831	215880	0.77118	0.85524	-0.015572	213200	0.87292	0.92822	-0.067245	224050	0.48926	0.58046	-0.068532	224320	0.48096	0.697	-0.058449	-0.6028	0.54793	0.7285	-0.033754	217020	0.72874	0.83183	0.11076	186680	0.25379	0.33364	0.0781	193540	0.42173	0.4959	0.10136	188660	0.29658	0.38424	0.028756	203900	0.76767	0.84733	0.087733	191520
Arg	44		0.762164	-0.055233	221530	0.5702	0.65727	-0.092358	229320	0.34177	0.48764	-0.089072	228630	0.35929	0.56425	-0.036165	217530	0.7102	0.78022	0.080301	193080	0.40872	0.64623	0.082616	0.8535	0.39531	0.59933	0.10159	188610	0.29548	0.45191	-0.0013512	210220	0.98893	0.98893	0.046568	200160	0.63224	0.69172	0.010957	207630	0.91039	0.92622	-0.091965	229240	0.34383	0.52939	-0.081712	227090
C14	9		0.785653	0.085891	191900	0.37677	0.46714	0.081072	192910	0.40423	0.56981	0.098276	189300	0.31159	0.50634	0.026628	204340	0.78443	0.8308	-0.059121	222350	0.54333	0.76589	-0.10087	-1.0439	0.29891	0.51278	-0.079021	226520	0.41626	0.5598	-0.038135	217940	0.69518	0.77095	-0.050865	220610	0.60112	0.66779	-0.033996	217070	0.72687	0.77727	0.085463	191990	0.37917	0.56376	0.031839	203250
C16	14		0.80855	0.011811	207450	0.90344	0.93592	-0.045022	219390	0.6436	0.78849	-0.019626	214050	0.84022	0.92822	-0.027198	215640	0.77993	0.8308	0.046026	200270	0.63621	0.79611	-0.047846	-0.49317	0.62291	0.76717	0.056878	197990	0.55876	0.70295	-0.038384	217990	0.69328	0.77095	0.015466	206690	0.87377	0.90365	-0.01613	213320	0.8684	0.89914	-0.035647	217420	0.71417	0.82855	-0.078102	226330
Essential_AA	206		0.821288	0.015283	206730	0.87525	0.91843	0.061978	196920	0.52399	0.69667	0.057955	197770	0.55132	0.78523	0.01315	207170	0.89255	0.92008	-0.07665	226030	0.43043	0.66263	-0.066716	-0.68841	0.4927	0.67818	-0.084518	227680	0.38448	0.53553	0.033682	202860	0.7293	0.8012	-0.015173	213120	0.87615	0.90365	0.019301	205880	0.84284	0.88301	0.073087	194590	0.45223	0.62616	0.088081	191440
C12_DC	7		0.830435	-0.023657	214900	0.80799	0.87129	-0.021047	214350	0.82883	0.8856	-0.063469	223260	0.51403	0.74249	0.046396	200190	0.6335	0.71961	0.075768	194030	0.43577	0.66447	0.097763	1.0114	0.31414	0.51913	0.059455	197450	0.54105	0.68807	-0.025897	215370	0.79021	0.86004	-0.025096	215200	0.79655	0.83961	-0.037231	217750	0.70206	0.77128	-0.075602	225810	0.43678	0.61672	-0.044579	219290
Total_AC_OH___Total_AC	226		0.839745	-0.071652	224980	0.46117	0.55914	-0.077113	226120	0.42764	0.59541	-0.08855	228520	0.36213	0.56492	-0.026036	215400	0.7891	0.8308	0.060049	197330	0.53701	0.76157	0.094876	0.98124	0.32871	0.53416	0.078382	193480	0.42005	0.56167	0.025247	204630	0.79535	0.86163	0.045214	200440	0.64218	0.69893	0.025202	204640	0.79571	0.84252	-0.080685	226870	0.40648	0.59079	-0.041469	218640
C4_1	32		0.892565	0.038302	201890	0.6939	0.76591	0.057566	197850	0.55401	0.72021	0.022638	205180	0.81611	0.92699	0.071902	194840	0.45961	0.56376	0.0082593	208200	0.93239	0.96561	-0.001824	-0.018779	0.98505	0.98749	-0.025348	215260	0.79456	0.88117	-0.038194	217950	0.69473	0.77095	-0.066371	223870	0.49494	0.56772	-0.053442	221150	0.58279	0.66523	0.007807	208300	0.93609	0.96072	0.011331	207560
C5_1_DC	37		0.902609	-0.0069647	211400	0.94297	0.95824	0.0051158	208860	0.95809	0.97476	-0.034198	217110	0.72532	0.86588	0.051534	199120	0.59633	0.6874	0.047655	199930	0.6243	0.79239	0.042534	0.43831	0.66206	0.7785	0.02729	204200	0.77921	0.87661	-0.023136	214790	0.81213	0.86923	-0.034955	217270	0.71949	0.76803	-0.036631	217620	0.70664	0.77268	-0.044444	219260	0.64787	0.77744	-0.01902	213930
PC_ae_C42_1	163		0.9183	-0.0086838	211760	0.92893	0.94921	0.0076673	208320	0.93723	0.96571	0.033383	202930	0.73161	0.86588	-0.042438	218840	0.66277	0.74454	-0.064812	223540	0.50515	0.72518	-0.068356	-0.70542	0.4821	0.66752	-0.047004	219800	0.62905	0.75309	0.047174	200030	0.62781	0.71314	0.03407	202780	0.7263	0.76903	0.049495	199540	0.61096	0.68733	0.053317	198740	0.58367	0.73971	0.054525	198490
C5	33		0.998875	-0.011116	212270	0.9091	0.93592	-0.0073874	211480	0.93951	0.96571	-0.013154	212700	0.89252	0.92822	0.0014944	209620	0.98775	0.99199	0.0083622	208180	0.93155	0.96561	-0.037369	-0.385	0.70101	0.81206	0.0088759	208070	0.92736	0.95878	0.0045004	208990	0.96313	0.97143	0.002987	209310	0.97552	0.9823	0.0021745	209480	0.98218	0.98218	-0.011683	212390	0.90448	0.94486	-0.0018609	210320
*non-parametric Spearman correlation coefficient
HC = healthy controls, T0 = admission, T1 = half of target weight, T2 = long-term weight gain close to target weight.
[truncated: 24 more columns]

## Sheet: S4 Time-course
Table S4: Results from Multivariate Empirical Bayes Analyses (MEBA). Time-course profiles in T0, T1 and in T2 were analysed (N=17).
		Kruskal-Wallis test		MEBA Analysis
Metabolite/Sum/Ratio	Study wide nummer	P-value (all groups)	Sig. after correction*	Hotellings T2	Ranking
PC_aa_C38_3	118	2.21507e-07	1	67.849	1
PC_ae_C38_3	152	7.29665e-08	1	55.56	2
lysoPC_a_C20_3	88	1.56134e-06	1	52.507	3
PC_aa_C34_4	108	6.87648e-07	1	48.726	4
PC_aa_C32_1	102	1.39078e-06	1	44.946	5
PC_aa_C30_0	98	1.22308e-07	1	42.833	6
PC_aa_C32_2	103	8.02259e-09	1	42.578	7
PC_aa_C28_1	97	1.30416e-08	1	40.213	8
PC_ae_C30_0	134	1.09854e-08	1	38.778	9
PC_aa_C34_3	107	0.000140094	1	38.009	10
C7_DC	40	4.35588e-06	1	37.374	11
PC_aa_C36_3	112	0.000700898		36.607	12
PC_aa_C38_6	121	3.45829e-06	1	36.22	13
PC_aa_C40_5	126	0.00352602		35.406	14
PC_ae_C34_0	139	6.98852e-07	1	34.412	15
PC_aa_C36_5	114	0.000623555		33.531	16
PC_aa_C32_3	104	8.16986e-06	1	32.759	17
PC_ae_C36_1	144	5.26652e-06	1	31.862	18
PC_aa_C36_6	115	0.000523681		29.821	19
lysoPC_a_C16_1	83	3.75899e-07	1	27.605	20
lysoPC_a_C14_0	81	2.61714e-10	1	27.452	21
SM__OH__C22_1	174	0.000103527	1	25.806	22
PC_aa_C38_0	116	2.0836e-08	1	24.344	23
Total_SM_OH___Total_SM_non_OH	238	1.00326e-10	1	24.069	24
PC_ae_C36_3	146	0.000753532		23.788	25
PC_aa_C42_1	129	7.53738e-06	1	23.725	26
PC_aa_C36_1	110	0.00434447		23.583	27
C10_1	3	4.88235e-05	1	23.176	28
C12_1	8	7.48317e-05	1	22.9	29
C14_1	10	2.07793e-05	1	22.3	30
C5_DC__C6_OH	34	9.51099e-05	1	22.13	31
PC_aa_C40_4	125	0.0142496		21.558	32
PC_aa_C42_6	133	0.000347051		21.455	33
C14_2	12	6.04785e-05	1	21.102	34
C10	2	7.98002e-05	1	20.295	35
PC_ae_C34_1	140	1.58846e-05	1	19.969	36
C12	6	0.000526806		19.873	37
PC_ae_C38_2	151	3.00666e-07	1	19.378	38
PC_ae_C44_5	170	0.000124709	1	19.285	39
C8	41	2.95578e-05	1	19.191	40
PC_ae_C34_2	141	0.000672884		18.389	41
Creatinine	68	0.0029191		18.145	42
Kynurenine	70	0.000500716		17.96	43
PC_ae_C40_3	158	2.43601e-05	1	17.95	44
PC_aa_C42_0	128	3.20722e-05	1	17.093	45
C18_1	22	0.000397641		16.786	46
PC_ae_C36_2	145	5.29791e-06	1	16.52	47
lysoPC_a_C28_0	93	1.57176e-05	1	16.497	48
SM_C24_1	184	5.29063e-07	1	16.183	49
C2___C0	202	0.000874562		16.047	50
PC_ae_C42_2	164	0.00129657		15.439	51
PC_ae_C38_0	149	0.0518775		15.299	52
PC_ae_C38_5	154	2.72574e-07	1	15.084	53
PC_aa_C36_2	111	0.00375156		14.933	54
lysoPC_a_C20_4	89	0.0392879		14.918	55
Total_AC___C0	224	0.000495882		14.789	56
Total_SM___Total_PC	235	3.87268e-06	1	14.588	57
PC_ae_C38_1	150	0.022856		14.311	58
PC_ae_C42_5	167	1.23975e-05	1	13.91	59
X_C2_C3____C0	188	0.00204777		13.865	60
lysoPC_a_C17_0	84	1.88734e-08	1	13.741	61
PC_ae_C40_6	161	0.000474746		13.22	62
MUFA__PC	211	0.0453691		13.135	63
PC_ae_C44_6	171	0.00151445		12.039	64
lysoPC_a_C26_0	91	0.000530777		11.524	65
Total_SM___Total__SM_PC	234	3.83389e-06	1	11.504	66
Total_PC_aa	231	0.0275559		11.183	67
C2	25	0.0373371		11.032	68
Total_SM_OH	237	0.000896433		10.682	69
Gly	50	0.000688735		10.648	70
lysoPC_a_C18_1	86	0.000388243		10.636	71
PC_aa_C40_6	127	0.00077425		10.535	72
C6__C4_1_DC	38	0.113465		10.482	73
Total_PC	230	0.0346773		10.022	74
C3_DC__C4_OH	31	0.00214267		9.8695	75
PC_aa_C38_5	120	0.286742		9.213	76
PUFA__PC	215	0.0249346		8.9853	77
Pro	58	0.0110273		8.8952	78
lysoPC_a_C16_0	82	0.000485684		8.8616	79
Total_lysoPC___Total_PC	229	5.48973e-05	1	8.7556	80
C14_1_OH	11	0.156538		8.6661	81
SM_C18_1	180	0.00246767		8.4124	82
PC_aa_C42_5	132	0.0652762		8.382	83
total_DMA	80	0.00445806		8.3593	84
lysoPC_a_C18_0	85	0.00644868		8.3361	85
C14_2_OH	13	0.01182		8.0038	86
t4_OH_Pro	78	0.141094		7.9643	87
Tyr___Phe	239	0.00335169		7.9022	88
SDMA___Arg	218	0.000513572		7.7824	89
SM_C24_0	183	0.246188		7.4322	90
C4	30	0.261646		7.3494	91
SM_C22_3	182	0.000441063		7.321	92
PC_ae_C38_6	155	0.000183729	1	7.2106	93
PC_ae_C44_4	169	0.0396309		7.0198	94
PC_aa_C34_1	105	0.199946		6.9225	95
C3	26	0.00373281		6.8624	96
PC_aa_C34_2	106	0.037172		6.6349	97
Total__PC_SM	222	0.0947437		6.6273	98
Total_lysoPC	228	0.000558315		6.5259	99
C16_1	17	0.00680324		6.5061	100
SM__OH__C22_2	175	0.00529165		6.4395	101
Met_SO___Met	210	0.014664		6.3155	102
C16_2_OH	20	0.0111902		6.2662	103
PC_aa_C40_3	124	0.069954		6.2463	104
Ser	59	0.00466079		6.0706	105
SFA__PC	219	0.0177617		6.0129	106
alpha_AAA	66	0.00747332		5.999	107
Cit___Arg	203	0.0349321		5.9594	108
Total_DMA___Arg	227	0.084603		5.7986	109
C16_2	19	0.0312471		5.7948	110
PC_ae_C36_0	143	0.0201857		5.7079	111
C0	1	0.281638		5.4914	112
SM__OH__C14_1	172	0.000309076		5.3952	113
PC_ae_C36_5	148	0.00669774		5.3366	114
Total_AC_DC___Total_AC	225	0.269953		5.2761	115
Cit	47	0.0181686		5.0668	116
Trp	61	0.0381708		5.0164	117
lysoPC_a_C28_1	94	0.00305492		4.8456	118
Glu	49	3.1742e-07	1	4.7862	119
PUFA__PC____MUFA__PC	216	0.0163838		4.7714	120
PC_ae_C32_1	137	0.132652		4.4591	121
PC_ae_C30_1	135	0.292626		4.4353	122
C18_2	24	0.356506		4.4092	123
C5	33	0.998875		4.3885	124
SM_C26_1	186	0.000289549		4.2013	125
Tyr	62	0.0328107		4.2008	126
H1	187	8.95605e-05	1	4.1891	127
Met_SO	71	0.0524789		4.0972	128
SM__OH__C24_1	176	0.00269755		4.0689	129
PC_ae_C40_2	157	0.0173877		4.0459	130
C9	42	0.193167		4.0062	131
PC_ae_C40_5	160	0.112827		3.948	132
Thr	60	0.459132		3.9284	133
Putrescine	73	0.440828		3.8239	134
lysoPC_a_C26_1	92	0.168895		3.3875	135
PC_ae_C34_3	142	0.396091		3.3865	136
PC_aa_C40_1	122	0.00748179		3.3122	137
Glucogenic_AA	208	0.130621		3.2644	138
His	51	0.0241815		3.2381	139
PC_ae_C44_3	168	0.0810637		3.2334	140
PC_ae_C32_2	138	0.278609		3.1272	141
lysoPC_a_C18_2	87	0.0070715		3.0944	142
Orn___Arg	214	0.401261		3.0784	143
Total_PC_ae	232	0.28295		3.0579	144
Total_SM_non_OH	236	0.00830482		2.9914	145
SM_C18_0	179	0.0141782		2.985	146
C18_1_OH	23	0.0147935		2.9467	147
PC_aa_C32_0	101	0.291283		2.8916	148
C10_2	4	0.203178		2.8892	149
C5_OH__C3_DC_M	27	0.0121479		2.8557	150
C14	9	0.785653		2.834	151
Kynurenine___Trp	209	0.055507		2.8271	152
PC_ae_C42_1	163	0.9183		2.8087	153
Spermidine	76	0.116221		2.7806	154
SM__OH__C16_1	173	0.00213925		2.724	155
C16_1_OH	18	0.226767		2.704	156
Taurine	79	0.18946		2.6892	157
Lys	54	0.418699		2.6484	158
MUFA__PC____SFA__PC	212	0.170661		2.5061	159
PC_aa_C30_2	99	0.0346835		2.4905	160
Total_AC_OH___Total_AC	226	0.839745		2.3411	161
Spermine___Spermidine	221	0.105507		2.3045	162
SM_C16_0	177	0.116816		2.303	163
Met	55	0.143952		2.1376	164
Orn	56	0.103511		2.1088	165
CPT_I_ratio	205	0.517552		2.1065	166
AAA	189	0.0694137		2.0873	167
Fisher_ratio	207	0.289394		2.051	168
PC_ae_C42_0	162	0.0254087		2.0004	169
C16_OH	15	0.0372183		1.9118	170
Asn	45	0.189929		1.8706	171
PC_ae_C30_2	136	0.0821686		1.853	172
lysoPC_a_C24_0	90	0.291799		1.8409	173
PC_ae_C38_4	153	0.00193786		1.7644	174
PC_ae_C40_1	156	0.553067		1.6911	175
PC_aa_C42_4	131	0.0655062		1.5905	176
Leu	53	0.15572		1.5141	177
Cit___Orn	204	0.11504		1.4595	178
SDMA	74	0.151788		1.4564	179
SM_C26_0	185	0.000944361		1.448	180
Phe	57	0.61829		1.4282	181
PC_aa_C36_0	109	0.311775		1.3966	182
PC_aa_C26_0	96	0.12548		1.3926	183
PUFA__PC____SFA__PC	217	7.47785e-06	1	1.3345	184
Ala	43	0.708982		1.3165	185
SM_C20_2	181	0.611566		1.3047	186
C3_1	29	0.214976		1.3031	187
PC_ae_C36_4	147	0.000661928		1.299	188
Val	63	0.106261		1.2328	189
C5_1	36	0.452906		1.1577	190
C5_1_DC	37	0.902609		1.153	191
Total_SM	233	0.223575		1.1132	192
C18	21	0.617218		0.97646	193
PC_aa_C38_1	117	0.581983		0.95792	194
Asp	46	0.00312521		0.86709	195
PC_aa_C42_2	130	0.140452		0.79739	196
BCAA	194	0.118118		0.7944	197
PC_aa_C24_0	95	0.439957		0.71926	198
Ile	52	0.303825		0.71102	199
SM_C16_1	178	0.641902		0.67119	200
C3_OH	28	0.383703		0.66944	201
PC_aa_C36_4	113	0.0375016		0.65869	202
Non_essential_AA	213	0.0876208		0.49404	203
PC_ae_C42_4	166	0.0451404		0.48466	204
PC_ae_C42_3	165	0.287453		0.46815	205
ADMA	65	0.590212		0.40784	206
C4_1	32	0.892565		0.38217	207
PC_aa_C38_4	119	0.00177576		0.33079	208
Total_AA	223	0.240422		0.2998	209
PC_aa_C40_2	123	0.25936		0.2797	210
C5_M_DC	35	0.354361		0.27781	211
Gln	48	0.00445528		0.24838	212
C12_DC	7	0.830435		0.23116	213
C6_1	39	0.0663559		0.21111	214
Arg	44	0.762164		0.21035	215
ADMA___Arg	193	0.525573		0.17095	216
Essential_AA	206	0.821288		0.14551	217
Spermine	77	0.323061		0.12803	218
PC_ae_C40_4	159	0.0703889		0.11388	219
C16	14	0.80855		0.09536	220
Ac_Orn	64	0.127265		0.0378	221
* Bonferroni correction for multiple testing (1=yes), T0 = admission, T1 = half of target weight, T2 = long-term weight gain close to target weight.
